# Supplementary material for: Junctophilin-4 facilitates inflammatory signalling at plasma membrane-endoplasmic reticulum junctions in sensory neurons
Source: J Physiol. Author manuscript; Available in PMC 2025 Sep 2. (PMC7618066; doi:10.1113/JP281331)
Supplement: Supplementary Material [file EMS208265-supplement-Supplementary_Material.zip]

Archive with 2 entries (2 files):
- tjp14574-sup-0001-suppmat1.xlsx
- tjp14574-sup-0002-suppmat2.xlsx
