# Supplementary material for: Junctophilin-4 facilitates inflammatory signalling at plasma membrane-endoplasmic reticulum junctions in sensory neurons
Source: J Physiol. Author manuscript; Available in PMC 2025 Sep 2. (PMC7618066; doi:10.1113/JP281331)
Supplement: Supplementary Material [file EMS208265-supplement-Supplementary_Material.zip › tjp14574-sup-0001-suppmat1.xlsx]

## Sheet: Title page
Raw datasets (for datasets with n > 30)
Manuscript Title:	Junctophilin-4 facilitates inflammatory signaling at plasma membrane-endoplasmic reticulum junctions in sensory neurons
Authors:	Alexandra Hogea, Shihab Shah, Frederick Jones, Chase M Carver, Han Hao, Ce Liang, Dongyang Huang, Xiaona Du, Nikita Gamper

## Sheet: 7B Control
	Exp1 puncta per neuron	Exp2 puncta per neuron	Exp3 puncta per neuron	Exp4 puncta per neuron	Exp5 puncta per neuron	Exp6 puncta per neuron
neuron1	12	7	23	28	31	18
neuron2	16	5	8	8	37	14
neuron3	10	8	8	3	27	25
neuron4	6	2		11	16	9
neuron5	4	3		10	33	10
neuron6	5	4		12	44	19
neuron7	1	1		5	5	11
neuron8	1	3		15	23	19
neuron9	4	7		3	10	31
neuron10	12	8		3		25
neuron11				6		16
neuron12				3		15
neuron13				10		6
neuron14						21

## Sheet: 7B BK
	Exp1 puncta per neuron	Exp2 puncta per neuron	Exp3 puncta per neuron	Exp4 puncta per neuron	Exp5 puncta per neuron	Exp6 puncta per neuron
neuron1	18	19	5	10	26	41
neuron2	9	6	5	8	73	50
neuron3	8	10	6	5	39	102
neuron4	10	10	13	14	29	50
neuron5		12	7		18	46
neuron6					47	9
neuron7					40	21
neuron8					22	72

## Sheet: 9A Control
	Expt 1																																Expt 2
Time(s)	neur1	neur2	neur3	neur4	neur5	neur6	neur7	neur8	neur9	neur10	neur11	neur12	neur13	neur14	neur15	neur16	neur17	neur18	neur19	neur20	neur21	neur22	neur23	neur24	neur25	neur26	neur27	neur28	neur29	neur30	neur31	neur32	neur1	neur2	neur3	neur4	neur5	neur6	neur7	neur8	neur9	neur10	neur11	neur12	neur13	neur14	neur15	neur16	neur17
0.004	1	1	1	1	1	1	1	1	1	1	1	1	1	1	1	1	1	1	1	1	1	1	1	1	1	1	1	1	1	1	1	1	1	1	1	1	1	1	1	1	1	1	1	1	1	1	1	1	1
2.004	0.992216	1.01306	0.990305	1.00074	1.01122	0.986223	1.00365	1.00314	1.02655	1.01375	1.02429	0.990368	0.998316	1.01077	0.993266	1.00582	0.97454	0.984233	0.996707	0.996492	1.00247	0.991247	1.00776	0.992568	0.995555	0.980715	0.999918	1.02691	1.01259	1.00207	1.00481	1.02183	1.00682	0.987062	1.00848	1.00418	1.00231	0.994938	0.989478	1.00715	1.00769	0.995957	0.985884	0.994325	0.981694	0.969628	1.00555	1.00471	0.997663
4.004	1.01101	1.01348	0.986787	1.00337	1.01223	0.998719	1.00647	1.01076	1.02319	0.99952	1.0294	1.01136	0.989056	1.00132	1.00296	1.00905	0.991923	0.999505	0.991779	0.998804	1.01619	0.997777	1.01106	0.995414	1.00022	0.998971	1.01912	1.00378	1.00479	1.00636	1.01622	1.02234	0.996114	0.977282	1.00147	0.994101	0.989876	0.973653	0.98833	1.00482	0.999801	0.99926	1.00902	1.02239	0.996074	1.01756	1.01782	0.999913	0.998435
6.004	0.98438	1.00551	0.985125	1.0131	1.0017	0.991954	0.996001	0.999012	0.989443	0.982768	1.01203	0.986123	0.988455	0.998297	1.00705	1.00752	0.995165	0.980463	1.00303	0.981383	1.00783	1.00472	1.01272	1.00756	1.01406	1.00525	1.02004	0.995933	0.99386	1.00832	0.984627	1.02162	0.995455	0.984913	1.01731	1.00406	1.00254	0.978715	0.985136	1.01368	1.01075	1.02432	1.02834	1.01543	1.03934	1.0592	1.00887	1.01195	0.997907
8.004	0.98742	0.999417	0.982743	1.00998	1.01478	1.03196	1.01107	1.01228	1.01841	1.00666	1.01061	0.980671	1.0049	0.994362	1.0042	1.01216	0.98162	0.985498	0.976564	0.982559	0.991792	0.994498	1.01465	1.00332	0.996936	0.994343	1.00753	1.00631	1.00224	0.981462	1.01018	1.00733	0.994988	0.997193	1.00662	1.00677	1.00064	0.975655	0.977417	1.00793	0.999124	0.988893	0.997714	1.01023	1.0061	0.991736	1.02693	1.00584	0.994432
10.004	0.994627	1.01704	0.981053	1.00881	1.00453	1.01348	1.01344	0.996578	1.01278	0.996217	0.99305	0.986424	0.99997	0.995345	0.992028	1.00865	0.984536	1.00121	0.983198	0.979868	1.03308	0.992914	1.00739	0.996179	0.984322	0.98455	1.01939	1.00397	0.984432	0.997856	1.01477	0.99587	0.997303	0.998487	1.00927	0.995092	0.995209	0.971697	0.967102	1.00306	1.00317	0.986551	0.99096	1.00216	0.989496	1.00035	1.01826	1.00145	1.00089
12.004	0.971906	1.00797	0.980776	1.00507	1.01064	1.01746	0.993199	0.997424	1.00678	0.996097	1.01916	0.998125	0.999339	0.995153	0.979336	1.01361	0.992709	0.999285	0.987717	0.983197	1.01225	0.995526	1.00773	0.989854	0.97379	0.989565	1.0021	1.00453	0.987565	0.993039	1.01293	1.02449	0.984433	1.00333	1.00652	1.01264	0.994388	0.962377	0.994739	1.00607	0.994563	1.0037	0.996371	0.996101	0.996724	1.00516	1.01079	1.00909	0.994147
14.004	0.997615	1.00515	0.991884	1.00868	1.00658	0.976245	0.999538	1.00078	1.0235	0.994216	1.01178	0.987092	0.99994	0.999784	1.00239	1.00878	1.01193	0.997468	0.998606	0.998744	1.0141	1.01123	1.00741	0.995151	1.00356	0.986158	1.02231	1.00865	1.03159	0.983959	1.00383	1.0163	0.992588	0.988268	1.0089	1.00737	1.00057	0.966404	0.985481	1.01885	1.00356	1.02498	1.00315	1.00933	1.0039	1.02124	1.01511	1.00128	0.985855
16.004	0.977697	1.0012	0.992466	1.02074	1.02267	0.977077	1.01999	1.006	1.01568	0.986711	1.02563	1.00291	1.01338	1.00561	1.00066	0.998721	0.979567	0.997166	0.977454	0.967192	0.992466	0.996249	1.01279	1.00725	0.9831	0.996336	1.02704	1.01116	0.989228	0.997427	0.994048	1.01196	0.99348	0.993597	1.01495	0.997268	0.992993	0.97027	0.972455	1.00979	0.995778	1.03252	0.998112	1.00598	1.0039	1.00294	1.00453	0.989349	0.981527
18.004	0.98252	1.00677	0.988643	1.02024	1.02662	1.01333	1.00098	1.01813	1.0163	0.992555	1.01794	1.01944	1.00568	1.01159	0.989812	1.00973	0.989237	1.00294	0.987068	0.99117	1.01754	0.999416	0.999479	1.01579	0.992211	0.993357	1.0072	0.977182	0.988062	0.996772	1.03372	0.98797	1.00673	0.979387	1.00189	1.00186	0.996784	0.968153	0.975465	1.01481	0.999462	1.0345	1.01531	1.01558	1.00935	0.994437	1.02596	1.00329	0.98425
20.004	0.987761	1.02167	0.971524	1.01094	1.02233	0.994314	0.976361	0.996084	0.992226	0.989633	1.01502	0.993471	1.00238	0.971904	0.984085	0.996039	0.971816	0.995267	0.981684	0.972274	0.993863	0.995526	0.999281	1.01457	0.994293	0.980929	1.0179	0.959732	0.971067	0.982925	1.00114	0.944195	1.0096	0.988158	1.00202	1.00128	0.992764	0.965185	0.986377	1.01177	0.993647	1.04057	1.00522	0.996815	1.0089	1.00087	1.01394	0.994579	0.981262
22.004	0.982572	0.992775	0.984211	1.02593	1.01285	0.97629	1.0012	0.992414	1.01566	0.982628	1.02857	0.984485	0.996693	0.984237	0.982847	0.989319	0.994628	0.993341	0.990794	0.974925	0.998478	0.99711	1.00627	1.00437	0.992591	0.990829	1.00698	0.927295	0.981925	0.973114	0.979906	0.940173	0.997048	0.994255	1.01189	1.00839	1.00292	0.963482	0.976728	1.01787	0.992651	1.057	0.999413	1.01382	1.00515	1.00572	1.01445	0.987634	0.978458
24.004	0.995204	0.985453	0.994183	1.01777	1.00956	0.993438	1.00079	1.00508	0.979576	0.990834	1.01988	0.975327	0.993355	0.972048	0.96368	0.980418	0.988834	0.984866	0.985842	0.969025	1.01083	0.995776	0.982969	0.980472	0.988627	0.969187	1.02539	0.94068	0.985045	0.987415	0.999306	0.947247	0.990295	0.996009	1.00042	1.00416	0.998261	0.967555	0.979416	1.014	0.992332	1.04985	1.02383	1.0118	1.01708	1.00597	1.01846	1.00289	0.989473
26.004	0.97526	0.984935	0.968588	1.00371	1.01207	0.974852	0.992818	0.992979	0.984394	0.963835	0.99427	0.968388	0.986049	0.955229	0.95591	0.980945	0.966616	0.993946	0.988967	0.943612	0.982238	0.976409	0.97806	0.993253	0.968864	0.981529	1.01657	0.93076	0.989959	0.965573	0.971447	0.959206	0.961094	0.972786	0.995078	0.984238	0.997161	0.954439	0.972248	1.0069	0.99056	1.06006	1.02848	1.02323	1.0129	1.01241	1.03365	0.990855	0.948014
28.004	0.987604	0.970971	0.981912	1.003	1.01579	1.00425	0.978075	0.989909	0.975046	0.97146	1.01186	0.958778	0.976278	0.959956	0.963623	0.96392	0.988143	1.00421	0.984761	0.97345	0.999451	0.984689	0.980639	0.972697	0.974811	0.987765	1.00932	0.939977	1.00076	0.985271	0.990535	0.964556	0.997537	0.996711	0.996649	1.01339	0.998261	0.964794	0.992396	1.02118	0.991376	1.0354	1.02462	1.0187	0.991972	0.998891	1.01463	0.979944	0.981913
30.004	1.00236	0.992678	0.986372	1.01273	1.01846	0.992853	0.998776	1.00014	0.997197	0.972981	0.999975	0.979394	0.983373	0.948511	0.965378	0.966453	0.987721	0.99612	0.988342	0.965836	0.999301	0.988468	0.982771	0.98258	0.993412	0.945466	1.01576	0.952371	0.967758	0.991753	0.996778	0.943225	0.989445	0.999825	1.00977	1.01129	0.991336	0.966243	0.984355	1.01132	0.996256	1.01939	0.998196	1.00978	1.00593	0.991479	1.01509	0.990267	0.990326
32.004	0.967896	0.984449	0.956289	1.01919	1.02329	0.98701	1.00044	0.993155	0.976908	0.977124	1.01029	0.991898	0.979856	0.936995	0.949809	0.960937	0.968516	0.989048	0.983054	0.959298	0.984583	0.978632	0.989365	0.977204	0.984782	0.972229	1.01541	0.945571	0.980941	0.971172	0.960796	0.94775	0.982713	0.988772	1.01259	1.01223	0.993256	0.965944	0.993016	1.00964	0.990241	1.04161	1.01464	1.02709	1.02601	0.973005	1.01808	0.984153	0.992928
34.004	0.986215	0.992516	0.977092	0.991284	1.00607	0.996134	0.98444	0.985958	0.974528	0.964815	0.998705	0.960265	0.978232	0.958828	0.961838	0.957627	0.982752	1.00305	0.996899	0.955451	1.01115	0.998222	0.999703	0.979365	0.974611	0.95288	1.01914	0.937018	0.963923	0.982042	0.994406	0.950264	0.991739	0.995373	1.00893	1.00549	1.00135	0.966312	0.987801	1.01915	0.980642	1.0281	1.00415	1.00927	0.9991	0.994791	1.00818	0.982369	0.989818
36.004	0.971093	0.983445	0.977147	1.00754	1.01076	0.999191	0.993444	0.989274	0.98927	0.963474	1.02237	0.95617	0.976999	0.949711	0.954241	0.952011	0.968707	1.00363	0.966469	0.958242	1.00052	0.987051	0.993158	0.969482	0.966922	0.983865	1.02906	0.930779	0.958707	0.972685	0.995278	0.972493	0.979167	0.99864	1.00236	1.00679	0.992911	0.967302	0.982586	1.01395	0.972954	1.01423	0.995197	0.983608	0.988696	0.961589	1.00657	0.979892	0.973235
38.004	0.984669	0.998639	0.981856	1.03097	1.01784	0.999618	0.979625	0.996048	0.998676	0.962554	1.01587	0.960394	0.979856	0.958132	0.952197	0.945341	0.940619	0.992983	0.97368	0.963923	0.982362	0.989997	0.993778	0.993174	0.969064	0.953994	1.017	0.94868	0.999617	0.994653	0.990557	0.947894	0.993841	0.986645	1.00353	1.00653	1.00384	0.972019	0.973971	1.01288	0.968453	0.996718	1.01059	1.00318	1.0028	0.990964	1.01782	1.00284	0.980917
40.004	0.980842	0.980594	0.984903	1.02367	1.02287	1.03371	0.989935	0.991497	0.966447	0.980106	1.01883	0.963195	0.985959	0.945968	0.960342	0.966177	0.958846	0.987205	1.00298	0.958461	0.998004	0.987079	0.989538	0.978548	0.974871	0.968351	1.01912	0.916837	0.968195	0.970995	0.979279	0.959996	0.994967	0.98886	1.00199	1.0023	0.987332	0.967325	0.993223	1.00424	0.975005	1.02506	1.01718	1.01572	1.011	1.00926	1.008	0.985244	0.976487
42.004	0.982493	0.990475	0.99277	1.00766	1.02697	1.00688	1.00122	0.986028	1.00929	0.965956	1.02312	0.965522	0.979976	0.93949	0.968112	0.961589	0.948477	0.994249	0.988054	0.93831	1.00519	0.988496	0.986811	0.9927	0.986344	0.970194	1.03696	0.946016	0.959918	0.977629	0.978764	0.939419	0.99021	0.988071	0.999031	1.00438	0.99255	0.971536	0.987916	1.02206	0.969509	0.994777	1.01275	1.01578	1.00133	0.998135	1.02069	0.98514	0.968866
44.004	0.987447	0.980853	0.999058	1.01963	1.03266	1.04549	0.99407	1.00744	0.997773	0.960873	1.02399	0.959403	0.983945	0.934259	0.973235	0.960836	0.944226	1.00292	0.969738	0.96755	0.988425	0.998722	0.981085	0.976888	0.976313	0.965265	1.0093	0.935484	0.963388	0.970188	0.990132	0.949115	0.985814	1.00314	1.02291	1.0088	0.994273	0.9731	0.985481	1.01132	0.97877	0.992155	1.00889	1.00725	1.00973	1.0042	1.02122	0.985971	0.986668
46.004	0.980397	0.991544	0.987646	1.02197	1.02581	1.0305	0.987541	0.992414	0.977983	0.967097	1.01784	0.965178	0.982291	0.948631	0.969005	0.952312	0.943286	0.997413	0.98041	0.949133	0.999975	0.977604	0.983837	0.98345	0.96582	0.969315	1.01395	0.916943	1.00108	0.987137	0.986193	0.951419	0.990528	1.00868	1.00529	1.00232	1.00159	0.968199	0.985917	1.01528	0.971241	1.00478	1.00214	1.00641	0.993498	0.987105	1.0246	0.980949	0.967179
48.004	0.990932	0.986198	0.984377	1.00695	1.02093	1.01926	0.98493	0.995307	0.969307	0.980326	1.02015	0.961364	0.977781	0.94724	0.94647	0.954217	0.93814	1.00063	0.977117	0.969145	0.986529	0.991442	0.989638	0.981921	0.959753	0.953073	1.02225	0.9467	0.979847	0.9829	0.988588	0.954717	0.996262	0.989957	1.00586	0.999879	0.993338	0.968705	0.995681	1.02455	0.979805	1.00062	0.997567	1.01754	1.00668	0.984083	1.0022	0.993332	0.983376
50.004	0.978431	0.989795	0.981856	1.01694	1.03424	1.05479	0.989663	0.996507	1.00781	0.972481	1.02404	0.972989	0.980848	0.958996	0.954528	0.960636	0.938815	1.00399	0.976781	0.944449	1.00274	0.998777	0.99229	0.986191	0.9659	0.979172	1.00971	0.937765	0.987	0.980302	0.981517	0.949582	1.00108	0.992456	1.00296	1.00341	0.996177	0.966151	0.985251	1.01523	0.978391	0.997278	0.999832	1.02192	1.0037	1.00605	1.01601	0.978576	0.970004
52.004	0.991247	0.979913	0.993684	1.034	1.03498	1.04382	0.988847	0.989945	1.0006	0.970039	1.0202	0.979938	0.990138	0.958996	0.970933	0.971893	0.95002	1.00616	0.974882	0.952003	0.990121	1.0027	0.997298	0.987904	0.976092	0.984765	1.02951	0.981425	0.966096	0.985573	0.983195	0.975401	0.988617	0.99443	1.00531	1.00786	1.00082	0.966312	0.986813	1.01167	0.974129	1.00128	1.00799	1.01717	1.00003	0.995434	1.00652	0.983737	0.973154
54.004	1.00446	0.965852	0.979308	1.02269	1.04009	1.06385	0.981693	0.993367	0.996276	0.954708	1.03241	0.978969	0.978142	0.964826	0.976055	0.973548	0.934172	1.00429	0.972887	0.946641	0.994587	1.00317	0.981605	0.969219	0.968103	0.971029	1.01078	0.925099	0.957927	0.969634	0.996845	0.928359	0.989445	1.00309	1.0133	1.00481	1.01063	0.96079	0.992189	1.01476	0.976997	1.00448	0.995113	1.01292	1.01155	0.99225	1.00834	0.97719	0.992359
56.004	1.00335	0.982311	0.976289	1.02547	1.02956	1.05522	0.990778	0.994602	1.00217	0.966777	1.006	0.977439	0.995039	0.971304	0.975221	0.966779	0.944897	1.00239	0.971108	0.943492	1.00526	0.982133	0.982771	0.981579	0.975692	0.992157	0.998765	0.956384	0.96989	0.993115	0.991318	0.949402	1.00945	1.02956	1.00204	1.02031	1.00382	0.96171	0.98045	1.02299	0.981697	1.00544	1.01313	1.02105	1.0114	1.00722	1.00877	0.981486	1.00278
58.004	1.01059	0.99122	0.985264	1.0289	1.03506	1.02924	0.989853	0.993332	0.984605	0.960532	1.01647	0.975025	0.980998	0.948439	0.960774	0.955671	0.943376	1.01258	0.978343	0.943911	0.984633	0.996749	0.970227	0.967611	0.960474	0.966144	1.01624	0.940221	0.989301	0.982169	0.994876	0.978346	0.980207	0.982325	1.00778	0.997993	1.00725	0.963666	0.98153	1.01267	0.974707	0.99998	1.00652	1.01249	1.00468	0.989581	1.00583	0.975684	0.97919
60.004	1.00511	0.98879	0.992715	1.02049	1.04214	1.01832	0.977911	0.990509	0.98378	0.961773	1.00585	0.955454	1.00048	0.957557	0.983164	0.963469	0.925001	0.990424	0.997068	0.970381	0.993539	1.00086	0.983737	0.985031	0.964659	0.968651	1.03284	0.941795	0.995857	0.968272	1.00703	0.950982	0.984816	0.969497	0.982904	0.992868	1.01354	0.960951	0.969492	1.00638	0.967417	0.99936	0.987479	0.986017	0.981994	0.995852	1.00647	0.963335	0.967667
62.004	0.992505	0.988661	0.963436	1.02216	1.02519	1.04929	0.981638	0.987369	0.967675	0.950385	1.01594	0.992243	1.00514	0.955157	0.954989	0.962466	0.926153	1.00424	0.978175	0.957564	0.992366	0.990191	0.968962	0.970431	0.93112	0.957637	0.995226	0.905668	0.978504	0.974552	0.999664	0.943406	0.960967	0.947502	0.978714	0.963156	0.991517	0.946316	0.960831	0.990789	0.959033	0.967859	0.969021	1.00755	0.991322	0.984886	0.985527	0.964928	0.962769
64.004	0.988233	0.996793	0.975264	1.04095	1.02445	1.09763	0.990833	0.992732	0.998234	0.967978	1.03199	0.96785	0.996542	0.956261	0.951305	0.976005	0.927104	1.00966	0.986131	0.980207	0.978595	0.991136	0.986117	0.986111	0.966441	0.971501	1.0041	0.929111	0.96248	0.994653	0.997181	0.949151	0.961158	0.958313	0.976908	0.963737	0.996013	0.953242	0.950309	1.00253	0.939635	0.97004	0.969734	0.981648	0.977317	0.971011	1.05089	0.951644	0.975186
66.004	0.994392	0.994816	0.988366	1.03851	1.02728	1.06848	0.974239	0.991321	0.984625	0.961993	1.00259	0.985498	0.989206	0.946832	0.975077	0.953214	0.932638	1.01813	0.988246	0.957604	0.999052	0.995804	0.991274	0.988009	0.943535	0.966787	1.02786	0.952925	0.965334	0.974325	0.995032	0.94398	0.959884	0.954607	0.977641	0.961899	1.0082	0.951424	0.964874	0.994579	0.962658	0.981768	0.962373	0.998979	0.980143	0.974982	1.02227	0.957983	0.965512
68.004	0.99413	1.0058	0.977868	1.01592	1.02434	1.1036	0.996572	1.00293	1.01434	0.962274	1.04021	0.994354	0.989447	0.988148	0.976458	0.971267	0.949291	1.0049	0.971012	0.954256	1.00369	1.00661	0.97154	0.984794	0.976673	0.983908	1.01739	0.904525	0.98827	0.990265	0.984605	0.895034	0.95536	0.947744	0.984998	0.974035	0.999984	0.952667	0.959177	1.00668	0.961642	0.958353	0.971245	0.981791	0.986695	0.982427	1.01038	0.952129	0.973519
70.004	0.950944	0.953897	0.93424	0.976758	0.987541	1.0452	0.959033	0.96807	0.954104	0.945802	0.982088	0.966902	0.962538	0.93973	0.98089	0.945517	0.919476	0.965191	0.913492	0.917859	0.955744	0.968156	0.961922	0.933035	0.936947	0.94073	1.00014	0.922207	0.937642	0.972206	0.967643	0.949402	0.949499	0.951428	0.986281	0.974229	1.00715	0.96675	0.952055	1.00848	0.960985	0.96972	0.976509	1.00345	0.98682	0.985369	1.01997	0.953255	0.972016
72.004	0.938333	0.944308	0.912357	0.962448	0.98135	1.05347	0.937162	0.94436	0.941714	0.924847	0.974066	0.943996	0.94982	0.938458	0.951737	0.933432	0.918977	0.948736	0.898349	0.883949	0.940352	0.951706	0.927091	0.91796	0.904629	0.912231	0.998621	0.913903	0.915524	0.947842	0.935957	0.93019	0.9612	0.955002	0.984762	0.98738	1.00766	0.95842	0.952629	1.00394	0.957718	0.964957	0.966483	0.995366	0.979168	0.985674	0.987598	0.941894	0.955839
74.004	0.950864	0.945636	0.926152	0.970916	0.982124	1.01546	0.923179	0.955862	0.945178	0.934154	0.97028	0.964833	0.965995	0.937786	0.941578	0.926662	0.94083	0.964916	0.897724	0.882021	0.946564	0.953123	0.937974	0.922783	0.909215	0.912724	0.993518	0.92156	0.938432	0.959293	0.975184	0.943082	0.956167	0.964409	0.977432	0.98107	1.00963	0.953495	0.958028	0.991065	0.950947	0.950387	0.96231	0.974585	0.984895	0.985079	0.995167	0.831431	0.93639
76.004	0.941898	0.951856	0.915792	0.959666	0.992687	1.01045	0.945839	0.953639	0.933661	0.935075	0.982836	0.933307	0.980728	0.939394	0.943851	0.925835	0.92197	0.966677	0.908612	0.871279	0.943096	0.95957	0.941618	0.924127	0.915442	0.917952	1.00698	0.925261	0.933972	0.969432	0.960796	0.918878	0.932743	0.939082	1.00694	1.05522	1.01216	0.965576	1.01293	1.01288	0.951863	0.92487	0.980662	0.981342	0.98602	0.986977	0.997315	0.946968	0.944113
78.004	0.959116	0.945312	0.898081	0.966342	0.981698	1.00582	0.93387	0.948912	0.896268	0.934074	0.946862	0.936755	0.95448	0.904388	0.944082	0.911318	0.900232	0.964173	0.894383	0.90341	0.932119	0.952512	0.940057	0.923231	0.909615	0.904603	1.0087	0.908611	0.932469	0.948221	0.92779	0.9215	0.982607	0.96316	0.989868	0.989967	1.0094	0.94245	0.955409	0.999649	0.95495	0.915764	0.967197	0.979525	0.95596	0.982539	0.974377	0.93552	0.962383
80.004	0.962943	0.950982	0.924462	0.968969	0.982665	1.03185	0.968798	0.966835	0.942376	0.934094	0.971874	0.939729	0.964823	0.943425	0.961838	0.9224	0.914564	0.963595	0.905872	0.896558	0.955819	0.94287	0.935743	0.91825	0.898322	0.905074	1.0169	0.915464	0.975188	0.960503	0.970753	0.909254	0.96634	0.9502	0.970284	0.975293	1.01716	0.931865	0.957086	0.994805	0.95025	0.929113	0.972272	0.964256	0.971065	0.993183	0.993147	0.935936	0.949823
82.004	0.959872	0.94758	0.899781	0.961675	0.988044	0.973908	0.935502	0.954804	0.941248	0.929911	0.963529	0.937397	0.966176	0.93961	0.948485	0.916006	0.896422	0.94436	0.880658	0.886712	0.926481	0.963738	0.932743	0.911424	0.926435	0.935802	1.00138	0.929278	0.947839	0.94754	0.968359	0.916525	0.975769	0.978159	0.984841	0.968959	1.02118	0.936444	0.963978	1.00013	0.952819	0.914944	0.989828	0.981648	0.977067	0.995128	0.981537	0.914858	0.956753
84.004	0.948922	0.961317	0.917786	0.956359	0.996634	0.915813	0.933571	0.956497	0.937366	0.937656	0.958322	0.952141	0.960734	0.933276	0.931591	0.909086	0.909691	0.958174	0.879744	0.888818	0.948709	0.952651	0.931231	0.917459	0.912579	0.917974	0.985348	0.899916	0.978002	0.942193	0.972096	0.920674	0.979464	0.966032	1.00686	0.995044	1.03082	0.938861	0.971927	1.01084	0.958694	0.916765	0.982025	0.977382	0.97279	0.989678	0.99665	0.947107	0.959253
86.004	0.971617	0.962904	0.902302	0.950889	0.991294	0.886237	0.927015	0.949794	0.949534	0.932453	0.979721	0.954856	0.962177	0.943713	0.93847	0.908309	0.905355	0.96786	0.894887	0.870138	0.943171	0.94551	0.925678	0.905679	0.888411	0.899546	0.991295	0.927106	0.889959	0.943429	0.98776	0.923798	0.992206	0.984321	0.996701	0.989097	1.0149	0.934097	0.974063	0.997565	0.965207	0.922829	1.00059	0.977647	0.970665	0.99844	0.9877	0.951263	0.981364
88.004	0.961029	0.991155	0.918257	0.976294	0.999574	0.869674	0.951525	0.967929	0.961072	0.940598	1.00072	0.963755	0.978473	0.938122	0.947362	0.918539	0.909653	0.972043	0.895993	0.883396	0.945765	0.954263	0.931305	0.918066	0.897942	0.917588	0.995041	0.928849	0.94202	0.972685	0.996487	0.939491	0.992121	0.97647	0.992879	0.986969	1.02476	0.941415	0.986446	1.00381	0.961005	0.914764	0.987646	0.973238	0.974566	0.989501	0.997878	0.959248	0.969597
90.004	0.968959	1.00878	0.920861	0.960192	0.995744	0.839222	0.961345	0.971739	0.98545	0.944821	1.00942	0.978064	0.998527	0.965906	0.94742	0.935914	0.927189	0.980133	0.913949	0.913753	0.959137	0.956096	0.962988	0.930373	0.911778	0.922795	1.00377	0.980723	0.89832	0.967944	1.01877	0.954214	1.00142	1.00099	0.988271	1.00309	1.02642	0.935547	0.998782	1.00018	0.958495	0.914944	1.00795	0.97385	0.97264	1.01	0.998287	0.942483	0.98801
92.004	0.99848	1.05647	0.920085	0.976325	1.00607	0.860752	0.9648	0.991673	0.998752	0.974502	1.03104	1.00114	1.00388	0.959788	0.966357	0.935563	0.949656	0.993011	0.929044	0.912886	0.972608	0.969129	0.973549	0.94073	0.903728	0.939916	1.02902	0.970304	0.960361	0.975586	1.07449	0.94556	0.97974	0.984825	0.997827	0.98784	1.02327	0.927631	1.01146	1.01001	0.960766	0.913523	1.00512	0.977913	0.97159	1.02199	1.01238	0.927813	0.960066
94.004	0.980403	1.08453	0.929143	0.982692	1.01505	0.856864	0.994233	1.00064	1.00161	0.98585	1.07997	1.02077	1.0218	0.97152	0.97712	0.962015	0.944092	0.994056	0.937553	0.918617	0.97176	0.997555	1.00327	0.937146	0.928998	0.930402	1.02875	0.973992	0.948049	0.98913	1.08821	0.9712	1.00208	0.985834	0.999712	0.988492	1.02885	0.932602	1.01071	0.988053	0.956862	0.916905	0.995595	0.989242	0.982444	1.0105	1.01235	0.956459	0.978661
96.004	1.02091	1.11861	0.934739	1.00003	1.01795	0.867089	0.97685	1.00131	0.992187	0.994896	1.11093	1.04706	1.04351	1.00449	0.972544	0.961589	0.965311	0.997826	0.956782	0.945547	0.989398	0.99397	1.00213	0.950481	0.93136	0.944202	1.03589	0.966683	0.956548	0.998638	1.13518	0.977628	0.999575	1.0014	1.00484	1.00858	1.03961	0.93794	1.03363	1.00934	0.980502	0.92381	1.00438	0.993958	0.995523	1.00949	1.01314	0.942153	0.998252
98.004	1.01431	1.16627	0.939697	0.996137	1.01973	0.864905	1.00101	1.00773	1.05419	1.00452	1.13009	1.03213	1.05087	0.996593	0.992834	0.963795	0.95568	1.01791	0.979857	0.955471	0.982812	1.00378	1.02541	0.946317	0.924252	0.950176	1.05211	0.970384	0.979082	1.00991	1.16055	0.974899	1.00716	0.993334	1.00558	0.989532	1.0285	0.934811	1.03846	1.0137	0.963673	0.926471	1.00541	0.980648	0.988646	1.01201	1.02854	0.942188	0.996931
100.004	1.04827	1.19805	0.943326	1.02695	1.02747	0.889743	1.01863	1.02304	1.02852	1.0043	1.18203	1.0487	1.0807	0.997889	0.998101	0.971116	0.996777	1.02752	0.98166	0.950302	0.994387	1.02248	1.0412	0.948346	0.941752	0.960058	1.08999	1.01303	0.953312	1.01882	1.18709	0.989044	1.01223	1.00719	1.01555	0.995914	1.02611	0.93465	1.03763	1.0194	0.967696	0.922709	1.00478	0.995244	0.981068	1.01952	1.00829	0.937321	1.00973
102.004	1.02686	1.24548	0.967314	1.00868	1.03018	0.867246	1.02021	1.02886	1.0605	1.0302	1.21945	1.06445	1.07195	1.00657	0.990877	0.951209	1.01025	1.04078	0.988919	0.97037	0.978895	1.003	1.03875	0.957228	0.936707	0.969594	1.09343	1.01797	0.969064	1.03037	1.19099	0.984343	1.00059	1.01243	1.02084	0.993714	1.03047	0.93603	1.03386	1.00482	0.967099	0.918186	1.02341	0.986119	0.98592	1.02208	1.02263	0.947401	1.00545
104.004	1.04125	1.25867	0.972217	1.02006	1.03366	0.880079	1.0302	1.03489	1.04465	1.04543	1.24125	1.08206	1.09233	1.00667	1.02311	0.979114	1.00639	1.0451	1.01522	0.993622	0.998578	1.0229	1.06103	0.952774	0.954147	0.988965	1.09937	1.00077	0.995915	1.03708	1.22354	0.991848	1.00968	1.00204	1.02744	0.997244	1.02945	0.931497	1.03547	1.02211	0.971441	0.916805	1.00772	0.989426	0.988271	1.03862	1.01166	0.94347	1.00642
106.004	1.06088	1.30467	0.96014	1.03678	1.03161	0.887248	1.0293	1.04082	1.0821	1.05418	1.28599	1.10072	1.08909	1.01912	1.01088	0.979616	1.00693	1.03976	1.01904	0.963076	1.01307	1.03293	1.07358	0.956753	0.950643	0.970022	1.11438	1.01776	0.977025	1.05329	1.27613	0.990448	1.01009	1.00103	1.00851	0.984673	1.03013	0.928621	1.02888	1.0006	0.958037	0.905017	1.00317	0.987262	0.995799	1.04309	1.01258	0.955368	1.01727
108.004	1.04799	1.32923	0.957093	1.04611	1.03811	0.890192	1.03501	1.05973	1.06031	1.07113	1.2981	1.09893	1.08494	1.03083	1.02072	0.986862	1.03816	1.05201	1.04432	1.00263	1.0224	1.02504	1.07606	0.965292	0.944355	0.999143	1.11666	1.04487	1.01608	1.05203	1.28537	1.03936	1.00648	0.998816	1.00657	0.992699	1.02926	0.919762	1.03855	1.00457	0.969529	0.92353	0.998448	0.987262	0.979293	1.02156	1.01823	0.951766	1.00982
110.004	1.0575	1.36127	0.973297	1.05993	1.03738	0.886821	1.0401	1.06742	1.06264	1.08462	1.3324	1.11007	1.09495	1.02586	0.998734	0.990146	1.03327	1.0465	1.04202	0.984752	1.01943	1.04532	1.07903	0.961365	0.946538	0.981722	1.12224	1.04141	1.01612	1.06005	1.32062	1.02244	1.00486	1.00075	1.01267	0.991442	1.03462	0.933798	1.03692	1.01586	0.978909	0.922889	1.01143	0.986507	0.976292	1.0509	1.00148	0.959767	1.00201
112.004	1.06219	1.38081	0.96989	1.05347	1.04326	0.885518	1.05862	1.06933	1.10761	1.08254	1.36716	1.0977	1.09943	1.02855	1.00872	0.998596	1.05338	1.06954	1.05444	1.03038	1.01716	1.03993	1.08156	0.959626	0.951964	0.977586	1.12016	1.04577	1.0569	1.06326	1.33189	1.03088	1.00881	1.00741	1.01037	0.994657	1.03902	0.928091	1.0405	1.00735	0.970086	0.931855	1.00478	0.988099	0.986595	1.05232	1.02805	0.947038	0.998008
114.004	1.03931	1.41719	0.966372	1.05093	1.04961	0.902328	1.05519	1.0809	1.09586	1.09096	1.38073	1.1278	1.09336	1.03613	1.01068	0.996866	1.03785	1.05636	1.06572	1.03772	0.992217	1.04268	1.07261	0.962314	0.961836	0.998179	1.15862	1.04503	1.05739	1.06941	1.33462	1.02453	1.00297	1.02134	1.02453	1.00793	1.02397	0.921579	1.03853	1.01104	0.959889	0.940581	1.01101	0.988364	0.97139	1.04306	0.995065	0.897193	1.01053
116.004	1.04678	1.42924	0.967286	1.0663	1.05286	0.905295	1.04815	1.06675	1.10114	1.10754	1.41347	1.10761	1.1126	1.04374	1.01865	1.00125	1.05219	1.05613	1.09127	1.0347	1.00392	1.05452	1.05937	0.965318	0.975191	0.992179	1.15282	1.04762	1.04825	1.07478	1.36588	1.02054	1.00909	0.991207	1.01484	1.06743	1.04404	0.963942	1.10563	1.04939	0.985183	0.950427	1.01628	0.989324	0.976117	1.01716	1.02156	0.963526	1.02057
118.004	1.06861	1.42944	0.976316	1.08206	1.06501	0.905834	1.04554	1.07536	1.10053	1.12187	1.37862	1.09195	1.11488	1.04012	1.01566	0.994158	1.04781	1.06511	1.08432	1.0126	1.03315	1.04085	1.08305	0.9708	0.969465	0.984765	1.14741	1.05046	1.04171	1.06817	1.38374	1.02226	1.02302	1.00682	1.02152	1.00205	1.03515	0.922891	1.03575	1.02211	0.963414	0.959513	1.00065	0.973136	0.967864	0.990433	0.990922	0.954294	1.01707
120.004	1.06586	1.43478	0.979003	1.05656	1.03173	0.880304	1.04116	1.06771	1.11331	1.10806	1.40457	1.08417	1.09342	1.04871	1.01445	0.988241	1.05712	1.03574	1.09007	1.02083	1.00753	1.05007	1.07606	0.957333	0.951984	1.00842	1.16362	1.03512	1.03981	1.08464	1.35304	1.01214	1.01261	0.999035	1.0077	0.995479	1.03057	0.914032	1.01574	0.992144	0.950409	0.947605	1.00176	1.03999	1.02956	1.06192	1.04015	0.947349	1.00656
122.004	1.03585	1.43316	0.942882	1.01592	1.01559	0.863224	1.02057	1.06654	1.10222	1.10011	1.38711	1.08126	1.09429	1.0273	0.985524	0.96031	1.02909	1.02776	1.06701	1.01063	0.992391	1.001	1.06257	0.929161	0.921969	0.953073	1.16562	1.03723	1.02339	1.0597	1.36951	1.02575	1.01472	1.03149	1.01395	0.988831	1.04035	0.925307	1.05036	1.01262	0.972815	0.982729	1.01976	0.999326	0.98552	1.05158	1.01401	0.974038	1.01967
124.004	1.01175	1.42497	0.940196	1.01187	1.00685	0.857673	1.02203	1.06069	1.09673	1.11688	1.41302	1.09547	1.07889	1.00211	0.989611	0.974827	1.04561	1.01076	1.08122	1.00587	1.00147	1.00511	1.03525	0.915984	0.921869	0.95963	1.15376	1.03906	1.05447	1.06928	1.33344	0.997307	1.00015	1.00702	1.01199	0.99178	1.032	0.929012	1.04714	1.01245	0.968812	0.998019	1.00461	0.983792	0.984945	1.04241	1.02128	0.952926	1.01162
126.004	1.01258	1.43388	0.922634	1.00847	1.00871	0.857885	1.00196	1.06841	1.07838	1.09495	1.40966	1.08879	1.0911	0.995633	0.995482	0.982274	1.00929	1.01046	1.0811	1.01109	0.987127	1.00044	1.03746	0.929951	0.917624	0.951916	1.14734	1.01008	1.00806	1.05471	1.36906	1.00402	1.00463	1.00809	1.00521	0.996446	1.0453	0.925767	1.04142	1.02989	0.976181	1.03778	1.01535	0.995305	0.972615	1.02465	1.01711	0.943349	1.00746
128.004	1.02589	1.41787	0.926096	1.02009	1.01501	0.866109	1.02097	1.0603	1.07481	1.09659	1.38863	1.0919	1.08163	0.999304	0.987366	0.97598	1.03722	1.01833	1.07658	0.987779	0.995909	1.00019	1.04314	0.924891	0.904729	0.946387	1.14507	1.01807	1.05246	1.05165	1.35553	1.02607	1.00329	0.99636	1.02097	0.986921	1.04647	0.91937	1.03692	1.01092	0.96672	1.08806	0.999035	0.990263	0.985645	1.04905	1.01089	0.950588	1.03282
130.004	0.995924	1.42244	0.922578	1.00847	1.00762	0.868572	1.00027	1.0628	1.06598	1.1109	1.40819	1.07984	1.07778	1.01372	0.977667	0.958404	1.03569	1.00231	1.06314	1.00497	0.994881	0.993637	1.04383	0.91941	0.92203	0.939766	1.15634	1.03582	1.07477	1.03766	1.35253	0.988509	1.00792	1.00276	1.01414	0.990354	1.04296	0.915528	1.03485	1.00979	0.95724	1.10875	0.993666	0.974585	0.98592	1.04597	1.00353	0.946778	1.01754
132.004	1.00321	1.42539	0.921083	1.0076	0.993886	0.862033	1.01162	1.06982	1.10294	1.10575	1.39466	1.06755	1.07844	1.02778	1.00158	0.971843	1.0282	0.999285	1.06432	0.998298	0.979119	1.00261	1.02328	0.904968	0.899323	0.939916	1.12709	1.04669	1.06473	1.05208	1.34749	0.991561	1.02376	1.00706	1.01605	0.989653	1.04406	0.917345	1.02226	1.00951	0.969728	1.16281	1.00055	0.986241	0.989071	1.03621	1.0102	0.949583	1.02116
134.004	0.996882	1.42668	0.912966	1.0123	1.0084	0.883338	1.01695	1.0832	1.07697	1.11398	1.40298	1.09736	1.09525	0.99868	0.98374	0.976356	1.02588	1.00465	1.06661	0.985401	0.984807	1.00681	1.02903	0.905864	0.916924	0.950073	1.14302	1.03197	1.04753	1.04482	1.38307	1.02604	1.00149	1.00055	0.998115	0.94853	1.02901	0.897579	0.987549	1.00171	0.961642	1.62847	1.00688	0.986139	0.973016	1.03907	1.00985	1.11216	1.01697
136.004	1.04309	1.41745	0.928091	1.05134	1.03459	0.871247	0.987541	1.07402	1.08509	1.10912	1.40251	1.10102	1.08142	0.998488	0.993179	0.975328	1.01529	1.03087	1.0675	1.00134	1.00963	1.00817	1.03131	0.926841	0.925454	0.947394	1.15551	1.0184	1.01757	1.07339	1.35924	0.997127	1.03447	1.06298	1.03417	0.991176	1.03808	0.916425	1.05199	1.07904	0.969509	1.72628	1.00508	0.993937	1.01045	1.05558	1.00511	1.17267	1.03619
138.004	1.05794	1.4574	0.957397	1.06673	1.05464	0.899609	1.04556	1.09004	1.09482	1.10784	1.39578	1.11438	1.10436	1.01512	1.01957	1.00228	1.03104	1.04705	1.09305	1.00578	1.02921	1.04532	1.06101	0.952009	0.972949	0.990165	1.17319	1.05055	1.01859	1.09418	1.41587	1.03458	1.03648	1.50164	1.43393	1.00517	1.05295	0.917368	1.03607	1.86319	0.972357	1.77427	1.00021	0.997877	1.13795	1.03386	1.03276	1.15478	1.02756
140.004	1.11343	1.48587	0.974239	1.11878	1.09851	0.948602	1.12054	1.10902	1.1518	1.13716	1.46142	1.15177	1.12087	1.0727	1.05851	1.04618	1.07897	1.06899	1.12994	1.07837	1.04742	1.06688	1.09361	0.996969	0.99962	1.06317	1.1929	1.11327	1.06903	1.09806	1.44586	1.0887	1.056	1.66848	1.77343	1.00752	1.0613	0.92227	1.04034	2.07407	0.96927	1.72498	0.99354	1.01511	1.41324	1.04983	1.03843	1.15939	1.02079
142.004	1.11081	1.49495	1.01939	1.1266	1.09062	0.939365	1.08686	1.11851	1.55546	1.12511	1.42744	1.14526	1.11711	1.05929	1.04147	1.03681	1.07795	1.08682	1.15261	1.09348	1.04937	1.07861	1.1152	1.1231	1.00841	1.06409	1.19235	1.07425	1.1001	1.10906	1.44479	1.01699	1.06526	1.66624	1.84053	1.03249	1.06545	0.938907	1.06414	2.08536	0.982454	1.72752	1.00952	0.998265	1.53036	1.06943	1.08104	1.16713	1.03197
144.004	1.14184	1.53285	1.21839	1.42371	1.1908	0.958828	1.13321	1.15739	1.58615	1.13586	1.45278	1.15317	1.13885	1.09288	1.11909	1.04493	1.05867	1.08872	1.17494	1.1289	1.05685	1.09662	1.14867	1.69313	1.0379	1.12623	1.18438	1.04876	1.10723	1.12432	1.47173	1.02948	1.0731	1.66083	1.86119	1.01642	1.07098	0.93794	1.06947	2.04154	0.982673	1.72274	1.02244	1.03058	1.54111	1.06867	1.15486	1.15823	1.05404
146.004	1.31017	1.5426	1.36503	1.72508	1.27159	0.958131	1.61184	1.17856	1.61538	1.16712	1.49329	1.16506	1.16699	1.10043	1.57806	1.05764	1.08212	1.10082	1.1691	1.18284	1.06486	1.15105	1.18087	1.74344	1.13652	1.40276	1.19589	1.1543	1.10773	1.18767	1.51561	1.05767	1.06658	1.65916	1.88797	1.01813	1.07993	0.945695	1.10019	2.04154	0.991117	1.70164	1.02666	1.04909	1.52626	1.07049	1.19486	1.16481	1.06322
148.004	1.62864	1.54536	1.41794	1.77085	1.26393	0.965278	1.72479	1.24415	1.60294	1.16171	1.5328	1.22331	1.2104	1.14473	1.83026	1.08023	1.13056	1.114	1.19287	1.22322	1.06182	1.49328	1.27374	1.67108	1.14491	1.41939	1.22447	1.33404	1.10457	1.30001	1.56976	1.11211	1.10272	1.66791	1.89441	1.01849	1.09376	0.948916	1.10198	1.94902	0.998606	1.67497	1.02114	1.0522	1.48632	1.09742	1.23528	1.15258	1.0669
150.004	1.78712	1.6131	1.41268	1.75367	1.27322	0.987864	1.76388	1.2758	1.63681	1.18263	1.56912	1.25069	1.25827	1.20048	1.86807	1.10528	1.15466	1.14823	1.23193	1.24236	1.10001	1.6246	1.31469	1.67582	1.1719	1.43917	1.25933	1.43277	1.11698	1.30566	1.56513	1.12396	1.11033	1.57094	1.89279	1.01337	1.09079	0.961503	1.12497	1.89966	1.01089	1.69262	1.03377	1.06549	1.45558	1.11782	1.26666	1.14372	1.09383
152.004	1.87989	1.68036	1.40329	1.70311	1.26548	1.02382	1.77838	1.31256	1.62364	1.20935	1.59707	1.30728	1.28641	1.29346	1.85061	1.13126	1.20961	1.19532	1.25099	1.25039	1.12653	1.68709	1.33462	1.63376	1.20526	1.48802	1.26516	1.42381	1.12433	1.3614	1.64275	1.15898	1.1185	1.54425	1.87161	1.0329	1.09973	0.967394	1.1561	1.81947	1.00908	1.6726	1.04962	1.07402	1.4285	1.12184	1.30512	1.15437	1.09854
154.004	1.86173	1.71483	1.39054	1.64546	1.26118	1.05731	1.77756	1.34389	1.61563	1.23969	1.65093	1.30321	1.31179	1.33724	1.82804	1.13416	1.2202	1.22327	1.28969	1.27024	1.15023	1.7081	1.34922	1.618	1.22849	1.46087	1.29259	1.48668	1.16938	1.38266	1.66882	1.1862	1.12897	1.49627	1.84749	1.02964	1.1112	0.97218	1.161	1.74199	1.02529	1.64967	1.04535	1.05855	1.38001	1.13062	1.27313	1.15494	1.11728
156.004	1.91831	1.74467	1.36786	1.63103	1.26555	1.04612	1.8015	1.37152	1.6208	1.24737	1.71568	1.38012	1.34399	1.34799	1.7771	1.17967	1.28829	1.25035	1.29575	1.33681	1.14996	1.70034	1.35869	1.56363	1.19298	1.49574	1.32385	1.50611	1.14575	1.379	1.70899	1.1927	1.11396	1.41496	1.80597	1.02393	1.1271	0.989116	1.17283	1.64149	1.01884	1.55128	1.016	1.06285	1.31994	1.06854	1.26676	1.1394	1.126
158.004	1.9685	1.83713	1.36282	1.5847	1.25163	1.08039	1.8401	1.38973	1.63633	1.29032	1.75252	1.43823	1.3902	1.37729	1.71045	1.20545	1.30978	1.28315	1.32639	1.35342	1.16944	1.7076	1.37783	1.54078	1.20572	1.51262	1.33	1.47063	1.18486	1.41817	1.76417	1.23744	1.13426	1.35082	1.75973	1.03887	1.1429	1.00437	1.20924	1.53482	1.04045	1.59593	1.10965	1.11417	1.39066	1.22323	1.29466	1.14084	1.14035
160.004	1.96682	1.86688	1.34567	1.55769	1.24601	1.08295	1.8144	1.40931	1.64425	1.3084	1.82402	1.40888	1.40773	1.38705	1.69799	1.2339	1.3334	1.30715	1.35447	1.34768	1.18728	1.73547	1.38163	1.51917	1.20476	1.51434	1.3321	1.49203	1.18624	1.44571	1.75967	1.23539	1.15654	1.33224	1.72722	1.05	1.14684	1.00985	1.22716	1.49163	1.04818	1.58316	1.062	1.09866	1.32196	1.19377	1.30481	1.14361	1.14939
162.004	1.99004	1.93796	1.32401	1.50403	1.2507	1.10403	1.81301	1.43746	1.65274	1.3173	1.83999	1.45745	1.43605	1.39214	1.66317	1.2687	1.33415	1.30574	1.42182	1.35129	1.1985	1.71629	1.37692	1.52666	1.22496	1.49447	1.37554	1.50848	1.22419	1.41933	1.80335	1.26057	1.15526	1.27854	1.63982	1.04806	1.15833	1.0332	1.26332	1.41897	1.06449	1.58565	1.09206	1.08378	1.29388	1.1871	1.28415	1.1322	1.17423
164.004	2.01958	1.95306	1.30911	1.46809	1.24451	1.11419	1.77386	1.44738	1.63218	1.33337	1.86592	1.44963	1.47432	1.37794	1.6221	1.25569	1.32929	1.35781	1.42449	1.38204	1.21424	1.70829	1.37059	1.46678	1.23163	1.52443	1.37807	1.48509	1.21877	1.44947	1.82349	1.25148	1.16361	1.24409	1.61477	1.08474	1.14863	1.02886	1.32473	1.40273	1.09699	1.59429	1.11435	1.1065	1.27495	1.20416	1.31435	1.18237	1.18955
166.004	1.99607	2.02423	1.31046	1.44475	1.24149	1.09527	1.74546	1.46251	1.66796	1.36672	1.93919	1.49296	1.48379	1.40795	1.59611	1.26487	1.35577	1.37522	1.4585	1.39894	1.22405	1.7139	1.38931	1.45302	1.25458	1.51451	1.40626	1.4925	1.25738	1.4556	1.82354	1.27274	1.16278	1.21166	1.54164	1.0434	1.16855	1.04844	1.26849	1.30485	1.06483	1.52204	1.09357	1.1029	1.26302	1.22887	1.29474	1.12761	1.19059
168.004	1.97906	2.02048	1.28564	1.44621	1.22872	1.1259	1.72191	1.4623	1.67744	1.37606	1.96183	1.50768	1.49351	1.40382	1.55973	1.29114	1.37313	1.39091	1.49244	1.43616	1.23742	1.67559	1.39749	1.42878	1.22814	1.50311	1.40054	1.54502	1.24988	1.48571	1.83318	1.28908	1.18308	1.19319	1.48001	1.06627	1.19028	1.07874	1.3117	1.26627	1.08896	1.51582	1.10963	1.1173	1.23726	1.23567	1.3064	1.12728	1.20953
170.004	2.02954	2.04526	1.27146	1.43344	1.25112	1.1335	1.68246	1.4792	1.68024	1.40602	1.99542	1.51884	1.50812	1.40634	1.52108	1.28871	1.36386	1.40436	1.46038	1.41772	1.23483	1.63863	1.41351	1.42085	1.27091	1.52036	1.43938	1.48709	1.24717	1.48281	1.83701	1.32747	1.18867	1.18324	1.43137	1.0651	1.20984	1.07041	1.31156	1.22591	1.07664	1.47365	1.10997	1.11064	1.21342	1.25873	1.30059	1.10456	1.21355
172.004	2.03504	2.04017	1.26523	1.41518	1.24334	1.13269	1.66853	1.49483	1.66523	1.39934	2.01607	1.54072	1.52038	1.39048	1.49858	1.30062	1.371	1.41361	1.56224	1.47445	1.26985	1.61773	1.38386	1.41323	1.25644	1.50326	1.4472	1.51804	1.29582	1.48087	1.87621	1.31386	1.18389	1.15249	1.36549	1.05998	1.19956	1.08519	1.32654	1.20021	1.07849	1.46259	1.12066	1.14224	1.214	1.25066	1.31806	1.11415	1.24599
174.004	2.00925	2.07772	1.2388	1.41774	1.25573	1.13646	1.60771	1.50475	1.65971	1.41131	2.04272	1.54026	1.51729	1.39595	1.47103	1.3095	1.34069	1.43218	1.53583	1.46091	1.24568	1.56736	1.39176	1.41531	1.26353	1.48671	1.42985	1.49168	1.27993	1.45565	1.85813	1.29903	1.18574	1.13997	1.32389	1.05998	1.21253	1.10343	1.32624	1.17933	1.09462	1.46072	1.1357	1.11572	1.21615	1.27685	1.31282	1.12162	1.23454
176.004	1.95639	2.05057	1.2162	1.389	1.23197	1.12974	1.55502	1.49374	1.6564	1.42578	2.05927	1.52692	1.52002	1.39744	1.43538	1.30702	1.36446	1.43722	1.57477	1.49288	1.24134	1.54021	1.3967	1.39209	1.26921	1.48742	1.43738	1.47121	1.25624	1.47928	1.87353	1.31788	1.18708	1.12043	1.26941	1.07415	1.21899	1.09409	1.34122	1.15089	1.09655	1.42982	1.14191	1.13759	1.18361	1.26971	1.31995	1.11484	1.23855
178.004	1.9219	2.05362	1.20498	1.38819	1.23677	1.14732	1.52958	1.49861	1.63308	1.43683	2.07698	1.50637	1.52859	1.39893	1.40498	1.3018	1.37117	1.46025	1.57974	1.50353	1.24485	1.49469	1.39075	1.37193	1.23882	1.45089	1.4453	1.50472	1.27334	1.47827	1.87702	1.3284	1.19461	1.10539	1.25519	1.07671	1.22734	1.11119	1.35659	1.14309	1.11083	1.41437	1.13449	1.13028	1.16906	1.28396	1.32852	1.10634	1.2319
180.004	1.86514	2.06632	1.17135	1.37246	1.23917	1.14943	1.47376	1.5142	1.66237	1.43977	2.09051	1.53798	1.52029	1.39718	1.38861	1.30157	1.36344	1.45888	1.58787	1.45284	1.23345	1.45979	1.39424	1.35106	1.26561	1.45421	1.45635	1.49393	1.28034	1.47141	1.90767	1.30883	1.19895	1.10188	1.22822	1.07074	1.23668	1.11059	1.3412	1.1264	1.09239	1.28309	1.05025	1.00176	1.08315	1.15794	1.2516	1.08713	1.23715
182.004	1.91113	2.06438	1.18022	1.38204	1.24137	1.12673	1.4291	1.51226	1.58922	1.41417	2.07396	1.51578	1.50607	1.36093	1.35937	1.30651	1.33718	1.46237	1.58892	1.47439	1.2705	1.42684	1.35408	1.3519	1.26941	1.42185	1.43633	1.4744	1.29382	1.46864	1.85735	1.32384	1.17573	1.11335	1.19987	1.07625	1.24753	1.11913	1.36479	1.15792	1.14754	1.40247	1.13537	1.15039	1.15683	1.29156	1.34031	1.09193	1.26194
184.004	1.86605	2.05187	1.16326	1.38078	1.26296	1.13098	1.39702	1.51713	1.65539	1.44213	2.1075	1.56627	1.5445	1.38182	1.35007	1.31454	1.37179	1.46132	1.5795	1.5056	1.27704	1.39313	1.3929	1.32315	1.25928	1.39303	1.39842	1.46834	1.26144	1.47202	1.92506	1.33885	1.19468	1.10736	1.19044	1.07753	1.25222	1.12589	1.35128	1.11026	1.12842	1.35802	1.14577	1.14171	1.13765	1.30426	1.30862	1.08452	1.26505
186.004	1.85672	2.05683	1.13504	1.37901	1.25449	1.12017	1.37004	1.50196	1.61905	1.42782	2.08086	1.49051	1.50574	1.36388	1.30138	1.28703	1.3348	1.46686	1.58058	1.46572	1.26162	1.35587	1.36078	1.30908	1.24901	1.35999	1.43781	1.45798	1.30361	1.46561	1.89575	1.30657	1.19876	1.08454	1.17628	1.08447	1.26523	1.11473	1.34685	1.08782	1.1185	1.35095	1.13686	1.1334	1.13445	1.2829	1.32563	1.0611	1.27007
188.004	1.81969	2.04999	1.14121	1.34261	1.24857	1.1223	1.3134	1.49335	1.66577	1.42872	2.07658	1.53123	1.49802	1.33873	1.28529	1.2765	1.31275	1.45274	1.59452	1.4717	1.27092	1.30532	1.3811	1.31654	1.24809	1.35858	1.42896	1.45488	1.30375	1.47217	1.8471	1.32115	1.19026	1.07565	1.15023	1.077	1.27816	1.12067	1.36146	1.0833	1.11023	1.31939	1.12402	1.12777	1.12197	1.27987	1.32151	1.06051	1.27541
190.004	1.80494	2.03612	1.13108	1.34764	1.2519	1.1226	1.3084	1.48425	1.60246	1.40418	2.07048	1.4868	1.48587	1.33518	1.26391	1.27532	1.31239	1.45981	1.61421	1.46488	1.26037	1.27084	1.36122	1.29957	1.243	1.31803	1.39795	1.39033	1.29087	1.4563	1.79407	1.32801	1.19859	1.08326	1.1418	1.08125	1.27422	1.12129	1.34602	1.06887	1.12547	1.30614	1.13344	1.13565	1.09541	1.3064	1.31039	1.06803	1.25639
192.004	1.74283	2.01082	1.14587	1.32854	1.26018	1.12848	1.29605	1.48022	1.56223	1.41709	2.03702	1.51932	1.48467	1.32208	1.27545	1.25868	1.29767	1.45318	1.61258	1.46536	1.26092	1.24544	1.34531	1.29445	1.22903	1.26729	1.43269	1.4452	1.26098	1.45403	1.8266	1.28552	1.19444	1.05134	1.1336	1.07644	1.28653	1.13878	1.34037	1.07274	1.13242	1.3051	1.13105	1.14432	1.10024	1.27632	1.30809	1.05433	1.26787
194.004	1.74841	2.01413	1.13429	1.35667	1.2647	1.09898	1.25932	1.47797	1.59375	1.39478	2.04512	1.51234	1.4841	1.3354	1.27243	1.26898	1.29752	1.45191	1.60748	1.39825	1.27898	1.2268	1.35485	1.29092	1.23345	1.24955	1.39283	1.39873	1.28953	1.4559	1.80494	1.27938	1.20243	1.06581	1.11627	1.08418	1.27844	1.12985	1.33109	1.05963	1.13499	1.27444	1.12714	1.14226	1.10111	1.26902	1.29492	1.03464	1.26889
196.004	1.70608	2.00577	1.10291	1.33302	1.25673	1.09778	1.23307	1.47952	1.6079	1.38995	2.01126	1.49266	1.45466	1.31534	1.23979	1.26025	1.29326	1.44913	1.632	1.40351	1.27299	1.20448	1.36167	1.26936	1.21261	1.24576	1.39997	1.40415	1.2877	1.43502	1.82542	1.30484	1.18446	1.05618	1.11753	1.0872	1.30579	1.12667	1.34719	1.0571	1.13891	1.26189	1.13102	1.12077	1.09863	1.29962	1.29686	1.03554	1.26202
198.004	1.69547	1.97855	1.11612	1.32805	1.24946	1.08322	1.21131	1.46971	1.53534	1.39416	2.00037	1.4707	1.45866	1.29303	1.23395	1.24606	1.28401	1.46033	1.62935	1.38824	1.26134	1.18845	1.3427	1.25358	1.19132	1.21929	1.3655	1.39518	1.2464	1.42639	1.81056	1.25751	1.19746	1.03881	1.10109	1.08471	1.31739	1.12111	1.33412	1.05092	1.14015	1.27034	1.11496	1.12395	1.09123	1.2563	1.28609	1.03078	1.2643
200.004	1.67283	1.97823	1.11066	1.31667	1.26505	1.09898	1.18326	1.45856	1.57217	1.38635	1.98996	1.48587	1.45908	1.2669	1.23464	1.25965	1.28288	1.45959	1.61734	1.42822	1.25788	1.16642	1.31836	1.23737	1.20428	1.1801	1.38439	1.36025	1.29782	1.43751	1.77167	1.28445	1.1899	1.04156	1.09572	1.09008	1.32332	1.12969	1.3213	1.03534	1.12814	1.24294	1.13279	1.12799	1.07463	1.26291	1.26809	1.02922	1.28834
202.004	1.61082	1.94159	1.09598	1.32156	1.25286	1.08668	1.19466	1.45662	1.533	1.38567	1.98331	1.48691	1.43833	1.28981	1.21864	1.24925	1.26556	1.43601	1.60892	1.3885	1.26277	1.15652	1.3463	1.23558	1.19833	1.17194	1.39019	1.39525	1.27309	1.42874	1.78623	1.27978	1.1899	1.04096	1.09622	1.10028	1.32209	1.12978	1.33091	1.03755	1.14744	1.21822	1.12198	1.12932	1.08098	1.2513	1.27471	1.03422	1.27306
204.004	1.62623	1.94006	1.10313	1.31615	1.25755	1.09084	1.16877	1.45006	1.50875	1.38225	1.98176	1.46293	1.4347	1.28573	1.21257	1.23699	1.24535	1.44677	1.5995	1.36875	1.27215	1.12863	1.32694	1.22293	1.16357	1.19562	1.37655	1.39563	1.29647	1.41615	1.80192	1.26865	1.19867	1.04476	1.07506	1.07678	1.30584	1.12785	1.31074	1.02999	1.11818	1.21544	1.10791	1.08321	1.071	1.24019	1.25428	1.03892	1.26917
206.004	1.6023	1.91295	1.08717	1.2862	1.2661	1.0467	1.15813	1.45659	1.47981	1.37178	1.98005	1.46316	1.41284	1.26419	1.20359	1.23934	1.25861	1.45172	1.57371	1.35786	1.23904	1.12996	1.314	1.22174	1.18359	1.15177	1.34109	1.34443	1.27298	1.41	1.74609	1.23123	1.18474	1.05489	1.06799	1.08633	1.3116	1.11137	1.31202	1.05657	1.14288	1.25853	1.13377	1.14694	1.06492	1.27925	1.26679	1.04475	1.28474
208.004	1.55523	1.93491	1.07726	1.29025	1.24853	1.07767	1.13985	1.4272	1.47954	1.35371	1.96131	1.43209	1.41046	1.25265	1.19613	1.23338	1.25291	1.43876	1.56092	1.36225	1.23837	1.1274	1.29954	1.19088	1.14881	1.14055	1.32551	1.35778	1.25419	1.41585	1.76247	1.27464	1.18036	1.04818	1.06613	1.07898	1.32726	1.12594	1.29477	1.03002	1.11725	1.21246	1.11624	1.1492	1.0703	1.25416	1.24293	1.00731	1.27952
210.004	1.55772	1.88489	1.08465	1.29609	1.26161	1.05803	1.13604	1.41538	1.44241	1.34736	1.94572	1.47756	1.4037	1.25591	1.18948	1.21578	1.22022	1.43846	1.58614	1.37194	1.258	1.11687	1.30921	1.20316	1.15442	1.14742	1.34074	1.37625	1.23847	1.39585	1.72709	1.27953	1.20629	1.04364	1.05773	1.09619	1.32529	1.13567	1.27919	1.01436	1.12914	1.19853	1.1128	1.11799	1.06262	1.26037	1.24411	1.01226	1.26661
212.004	1.53214	1.86866	1.06892	1.28172	1.26289	1.07228	1.11488	1.41488	1.43268	1.33626	1.91286	1.4473	1.4006	1.24012	1.19078	1.21362	1.22682	1.41774	1.59152	1.33705	1.26469	1.13279	1.29585	1.18572	1.14835	1.12225	1.32656	1.37265	1.25635	1.38145	1.72535	1.25468	1.18536	1.03208	1.06661	1.08744	1.32475	1.12568	1.29151	1.00645	1.12696	1.19323	1.115	1.11954	1.03791	1.24494	1.22326	0.994787	1.26905
214.004	1.49967	1.85366	1.07257	1.26756	1.25658	1.04463	1.1241	1.4031	1.39921	1.31844	1.88804	1.43157	1.40529	1.21639	1.17089	1.19549	1.1937	1.43053	1.55926	1.3069	1.24201	1.10631	1.29793	1.18474	1.15176	1.13135	1.31535	1.34257	1.22695	1.37966	1.69283	1.28269	1.1734	1.03638	1.06032	1.10831	1.3248	1.11917	1.27584	1.00858	1.12611	1.19149	1.12123	1.11319	1.04201	1.23598	1.22214	0.997142	1.27881
216.004	1.48953	1.83652	1.06097	1.27826	1.25209	1.04542	1.10859	1.38927	1.38773	1.31598	1.87843	1.42849	1.3859	1.22666	1.14053	1.20522	1.21941	1.40684	1.55893	1.30833	1.25092	1.10542	1.28517	1.17091	1.12851	1.1224	1.33728	1.35541	1.22791	1.37678	1.73732	1.24908	1.18474	1.04232	1.05351	1.10168	1.33914	1.11913	1.27003	1.02078	1.12386	1.17285	1.11362	1.07318	1.03139	1.22021	1.19654	0.999723	1.25271
218.004	1.49257	1.83613	1.05565	1.26676	1.25902	1.03254	1.0945	1.38038	1.40412	1.31672	1.86087	1.39964	1.38827	1.21054	1.16281	1.21033	1.20642	1.41672	1.55119	1.29647	1.23338	1.09923	1.26204	1.16379	1.12426	1.09083	1.31872	1.3214	1.25245	1.37146	1.71566	1.24771	1.17491	1.05322	1.05975	1.1041	1.33412	1.12522	1.25365	1.00226	1.11107	1.15969	1.11078	1.12695	1.04614	1.2212	1.21876	0.985833	1.26686
220.004	1.42527	1.79123	1.05263	1.27164	1.25809	1.03814	1.08906	1.36711	1.3641	1.3077	1.83563	1.41423	1.37559	1.23811	1.1498	1.19025	1.18121	1.39438	1.56121	1.29633	1.22018	1.10529	1.27607	1.17004	1.11179	1.10808	1.28841	1.34253	1.24201	1.35769	1.68039	1.22573	1.17758	1.04603	1.05616	1.11401	1.32923	1.11805	1.25078	1.0008	1.1289	1.1765	1.11083	1.11474	1.03196	1.2105	1.21641	0.964374	1.26224
222.004	1.42338	1.80509	1.06044	1.23993	1.24961	1.03618	1.06806	1.35293	1.33442	1.29469	1.81752	1.42931	1.36563	1.20972	1.13987	1.18356	1.15547	1.38191	1.53436	1.26912	1.22058	1.08775	1.26997	1.15335	1.10787	1.10363	1.29109	1.31123	1.21745	1.36273	1.65191	1.23755	1.17888	1.02342	1.03909	1.10548	1.3341	1.12442	1.26927	1.01034	1.1291	1.16245	1.11217	1.09402	1.04404	1.19345	1.22498	0.978888	1.24397
224.004	1.40312	1.76592	1.06019	1.23758	1.2529	1.02279	1.0349	1.34576	1.30734	1.2604	1.77001	1.36173	1.33644	1.19	1.12303	1.15623	1.13449	1.37965	1.53828	1.27176	1.21844	1.0778	1.24924	1.14487	1.12166	1.08929	1.26024	1.30332	1.19276	1.36372	1.60644	1.22387	1.16321	1.0298	1.03692	1.09936	1.33444	1.10592	1.21983	0.994704	1.11181	1.1563	1.11766	1.10325	1.02158	1.19238	1.20823	0.9633	1.25462
226.004	1.39807	1.77111	1.06216	1.23706	1.26563	1.02362	1.06537	1.34647	1.3329	1.26473	1.80932	1.38466	1.36248	1.18791	1.14539	1.14422	1.14052	1.37671	1.50561	1.27491	1.21946	1.09792	1.24605	1.12605	1.11772	1.10405	1.27182	1.32911	1.22557	1.37161	1.64944	1.20753	1.18113	1.04614	1.04406	1.11338	1.34273	1.11609	1.22353	0.997565	1.10984	1.14826	1.13086	1.08637	1.01035	1.174	1.18844	0.960599	1.24432
228.004	1.3668	1.75403	1.05551	1.23013	1.25228	1.02349	1.03471	1.35109	1.27664	1.25532	1.80185	1.39994	1.34967	1.18139	1.12208	1.1723	1.15886	1.35514	1.5172	1.27249	1.21709	1.07853	1.24543	1.12956	1.11023	1.06443	1.26814	1.34725	1.16462	1.3251	1.61194	1.24146	1.15983	1.04366	1.04582	1.09457	1.34411	1.10346	1.22886	0.996336	1.12465	1.12476	1.09533	1.08468	1.02146	1.16516	1.17716	0.97002	1.24239
230.004	1.34439	1.73051	1.05446	1.23007	1.25994	1.01162	1.03441	1.32763	1.2881	1.2613	1.78135	1.38757	1.33352	1.18837	1.11613	1.17019	1.13407	1.37831	1.50794	1.24012	1.23098	1.07063	1.23784	1.13894	1.09998	1.06767	1.26744	1.29196	1.18367	1.3388	1.59715	1.19327	1.15722	1.04954	1.03385	1.10091	1.35213	1.10424	1.22369	0.986171	1.10293	1.11838	1.1029	1.08151	1.01045	1.14658	1.18276	0.958919	1.24477
232.004	1.32539	1.71574	1.05105	1.20405	1.26022	1.00987	1.01518	1.3156	1.25996	1.23905	1.73247	1.37945	1.34158	1.18004	1.1106	1.1636	1.12607	1.35591	1.50816	1.24264	1.22078	1.081	1.23539	1.12819	1.11357	1.07061	1.24983	1.30649	1.20219	1.37252	1.57424	1.21891	1.16202	1.0384	1.03092	1.10739	1.36255	1.09826	1.20825	0.982808	1.09683	1.11361	1.0762	1.0326	1.00448	1.11205	1.13847	0.957516	1.26987
234.004	1.35042	1.67278	1.0469	1.21783	1.25805	1.01953	1.02677	1.31348	1.30131	1.24131	1.72716	1.36363	1.32195	1.18045	1.10815	1.15811	1.12066	1.33838	1.48177	1.27255	1.18788	1.07141	1.23804	1.10658	1.09203	1.06814	1.24684	1.27851	1.18748	1.32089	1.55445	1.21877	1.15889	1.03991	1.02639	1.09736	1.35681	1.105	1.19226	0.988681	1.05563	0.972142	0.966001	1.00541	0.981894	1.01611	1.16898	0.951991	1.23497
236.004	1.32427	1.69351	1.07097	1.20881	1.25097	1.01259	1.02728	1.3151	1.26484	1.23795	1.74226	1.36113	1.31606	1.17145	1.09658	1.13958	1.13231	1.33634	1.49751	1.25818	1.20212	1.05891	1.2136	1.09864	1.09605	1.05316	1.24466	1.27035	1.20817	1.30614	1.56414	1.19923	1.1593	1.02941	1.0277	1.10415	1.34037	1.08256	1.26966	1.07728	1.18544	1.23359	1.16001	1.10015	1.04397	1.18701	1.17974	0.952112	1.24745
238.004	1.27198	1.66918	1.03421	1.20145	1.2293	0.991775	1.01382	1.30724	1.24733	1.22476	1.72636	1.35867	1.31287	1.16531	1.095	1.15006	1.11634	1.34003	1.48114	1.25186	1.21033	1.0573	1.23065	1.10352	1.09475	1.06953	1.22112	1.28058	1.18063	1.3072	1.54266	1.19934	1.1381	1.02452	1.0243	1.10562	1.34493	1.08604	1.20056	0.994227	1.1004	1.10597	1.08662	1.07602	0.995098	1.15046	1.16018	0.938118	1.22727
240.004	1.26836	1.63429	1.07327	1.19935	1.25108	0.991482	1.00675	1.29746	1.22881	1.20783	1.70726	1.31907	1.3117	1.16961	1.11425	1.13108	1.10754	1.33015	1.45066	1.21862	1.22592	1.05249	1.19775	1.08109	1.06916	1.06638	1.22058	1.26166	1.19411	1.31227	1.53116	1.18792	1.14566	1.04572	1.02233	1.11614	1.36114	1.09457	1.1879	0.981377	1.10557	1.09488	1.08889	1.07169	1.00323	1.15488	1.15154	0.937633	1.23637
242.004	1.24981	1.64045	1.05612	1.18013	1.24636	0.991932	1.00261	1.29051	1.22332	1.20078	1.65883	1.34846	1.29173	1.17803	1.08453	1.12373	1.10387	1.30294	1.44199	1.19763	1.19087	1.04568	1.21126	1.08844	1.07889	1.02811	1.22725	1.23601	1.20384	1.32145	1.53637	1.18943	1.13895	1.033	1.02422	1.09924	1.36326	1.08049	1.17669	0.976156	1.09984	1.08818	1.09917	1.04775	0.994573	1.13504	1.14911	0.945513	1.22487
244.004	1.2658	1.59587	1.0569	1.17144	1.23905	0.972582	0.990153	1.27439	1.21362	1.20743	1.64428	1.32676	1.28521	1.14948	1.09094	1.12561	1.10462	1.31766	1.44134	1.19209	1.22315	1.03843	1.20554	1.09171	1.0731	1.03741	1.19309	1.2676	1.16459	1.29832	1.49453	1.16332	1.14171	1.04548	1.01793	1.11305	1.36596	1.07953	1.16644	0.979344	1.09888	1.08033	1.10898	1.05354	1.01078	1.13597	1.13169	0.935364	1.23491
246.004	1.22389	1.59272	1.05116	1.17107	1.24478	0.982583	0.994695	1.25918	1.17996	1.17512	1.6442	1.34607	1.29023	1.15838	1.07477	1.10779	1.09361	1.29903	1.4386	1.17945	1.21756	1.04365	1.19195	1.08072	1.0832	1.04731	1.21042	1.25638	1.17396	1.28344	1.49312	1.16961	1.14596	1.06201	1.02173	1.10163	1.35149	1.0653	1.12355	0.957157	1.08851	1.0562	1.10963	1.05887	0.980893	1.14327	1.10206	0.923016	1.26072
248.004	1.22051	1.60011	1.05266	1.16291	1.25163	0.970829	0.987405	1.25717	1.17368	1.18325	1.61688	1.31532	1.28157	1.159	1.06639	1.0954	1.07889	1.29512	1.40819	1.17776	1.18595	1.03421	1.17695	1.06594	1.07491	1.02044	1.18255	1.21776	1.17158	1.31355	1.50894	1.14705	1.13311	1.03943	1.01338	1.09943	1.37186	1.06337	1.10115	0.942148	1.00872	0.96924	1.01521	1.03264	0.997199	1.11735	1.16384	0.917785	1.15858
250.004	1.18793	1.5785	1.05928	1.16813	1.24199	0.966064	0.991486	1.25516	1.17781	1.16558	1.6096	1.28961	1.26843	1.1507	1.08519	1.12576	1.06408	1.29039	1.42372	1.18009	1.17889	1.03698	1.15997	1.07861	1.05408	1.01461	1.16591	1.23922	1.15308	1.29103	1.52089	1.14845	1.13284	1.05307	1.00479	1.09571	1.36857	1.09225	1.15247	1.00186	1.0898	1.04485	1.09239	1.04105	0.977792	1.12639	1.12134	0.930757	1.21707
252.004	1.1964	1.57377	1.05892	1.15024	1.24718	0.959659	0.993988	1.2504	1.16767	1.16347	1.58571	1.3159	1.27718	1.16728	1.07609	1.10974	1.06619	1.28535	1.39084	1.17833	1.19663	1.03779	1.18114	1.0764	1.05607	1.03424	1.17117	1.23644	1.14507	1.26697	1.48683	1.1816	1.11421	1.04897	1.00461	1.09694	1.36139	1.06316	1.13131	0.979896	1.09448	1.05049	1.07758	1.04328	0.985395	1.12539	1.11661	0.921474	1.23107
254.004	1.2012	1.56126	1.07399	1.15061	1.23715	0.961907	0.990071	1.23374	1.1412	1.16105	1.58033	1.31114	1.26115	1.14489	1.07929	1.09971	1.06347	1.28194	1.38327	1.14531	1.17343	1.04232	1.12668	1.05042	1.06457	1.02282	1.1729	1.19753	1.15582	1.27335	1.46727	1.15039	1.12341	1.04263	1.00775	1.12064	1.36066	1.06478	1.12601	0.985292	1.08355	1.03951	1.09247	1.04144	0.993798	1.12538	1.10579	0.912434	1.20489
256.004	1.16574	1.52948	1.0639	1.13757	1.23549	0.951097	0.984086	1.22482	1.16869	1.14038	1.54124	1.32096	1.27177	1.16193	1.06858	1.10252	1.07032	1.27239	1.385	1.15888	1.19454	1.03773	1.15916	1.0467	1.04411	1.00469	1.16416	1.22591	1.13829	1.25416	1.48372	1.15262	1.12007	1.04998	1.01864	1.10768	1.36782	1.06328	1.1216	0.982983	1.0761	1.02584	1.06844	1.04038	0.976842	1.11147	1.08694	0.915101	1.23089
258.004	1.17106	1.52054	1.06291	1.13105	1.24064	0.93087	0.992818	1.20174	1.13709	1.12261	1.53486	1.28759	1.26711	1.14818	1.06401	1.09099	1.05309	1.26686	1.39048	1.1644	1.18146	1.02103	1.13625	1.04422	1.05396	1.01596	1.15395	1.20445	1.13995	1.27206	1.46828	1.13808	1.11646	1.04498	0.994738	1.10265	1.3693	1.05548	1.121	0.982933	1.08333	1.02594	1.07679	1.04665	0.977042	1.1051	1.09011	0.899184	1.18518
260.004	1.15609	1.50356	1.0567	1.13976	1.22052	0.941837	0.984358	1.21561	1.14563	1.12269	1.51137	1.27675	1.2552	1.14979	1.06668	1.07968	1.02563	1.2629	1.35853	1.14154	1.18244	1.01973	1.13729	1.05692	1.03172	1.01528	1.14578	1.21508	1.1445	1.25042	1.46428	1.14921	1.11052	1.04965	1.00974	1.10347	1.37002	1.05714	1.10733	0.976006	1.0712	1.01275	1.07217	1.04046	0.979893	1.11862	1.08886	0.895253	1.22635
262.004	1.13476	1.48749	1.07623	1.13108	1.22326	0.942152	0.990778	1.2039	1.12475	1.11232	1.50044	1.28153	1.23244	1.1269	1.05949	1.08876	1.0301	1.25894	1.35271	1.14042	1.16542	1.02459	1.14101	1.0452	1.03648	1.03045	1.14302	1.21839	1.12815	1.23476	1.45025	1.13233	1.09928	1.04943	1.0061	1.09431	1.37046	1.04255	1.09904	0.979093	1.067	1.01133	1.06592	1.03695	0.964688	1.11282	1.07881	0.898059	1.20963
264.004	1.14052	1.4586	1.06429	1.1266	1.21591	0.919543	0.984603	1.19028	1.12897	1.11718	1.4905	1.28093	1.22625	1.16241	1.04826	1.06714	1.05948	1.26136	1.3506	1.11929	1.17099	1.02495	1.12832	1.04762	1.02257	1.02136	1.12102	1.21973	1.12807	1.24016	1.41829	1.15014	1.10111	1.01996	1.00157	1.08967	1.35681	1.04664	1.09208	0.978842	1.06289	1.00062	1.07775	1.0325	0.975842	1.12745	1.06503	0.899098	1.20134
266.004	1.12477	1.49035	1.05781	1.10586	1.22914	0.931365	0.980332	1.19959	1.12229	1.09571	1.48135	1.27795	1.22417	1.15451	1.03382	1.07452	1.03768	1.23959	1.3288	1.13602	1.16919	1.0137	1.12752	1.03336	1.05216	1.01453	1.11456	1.18844	1.1374	1.23897	1.45183	1.13154	1.09601	1.02732	1.00529	1.09917	1.36002	1.04676	1.08309	0.96825	1.06178	0.990154	1.06915	1.03781	0.969389	1.09875	1.06239	0.886662	1.20878
268.004	1.11324	1.46349	1.06767	1.09971	1.22833	0.900912	0.962732	1.18308	1.08494	1.07439	1.43148	1.2466	1.2092	1.12008	1.02363	1.05581	1.00123	1.24366	1.33163	1.13743	1.16512	1.0197	1.11974	1.02693	1.03376	1.01723	1.11944	1.15845	1.12457	1.23764	1.37953	1.11441	1.09427	1.04026	0.997172	1.09535	1.35141	1.02828	1.07193	0.967548	1.05612	0.977265	1.07035	1.01637	0.965488	1.12133	1.06659	0.897747	1.1938
270.004	1.13248	1.45766	1.0777	1.12796	1.20388	0.920083	0.95974	1.17408	1.0825	1.07847	1.44164	1.29709	1.21864	1.1477	1.05373	1.06557	1.00879	1.24251	1.31176	1.095	1.16607	1.00047	1.10831	1.02232	1.00781	1.04436	1.12323	1.21912	1.11996	1.2563	1.41782	1.14781	1.0876	1.04156	0.989239	1.10108	1.35175	1.04029	1.07478	0.972919	1.05638	0.959713	1.07358	1.02889	0.975416	1.09533	1.05357	0.867195	1.19977
272.004	1.09731	1.44709	1.08687	1.10586	1.22028	0.921813	0.980523	1.17256	1.10465	1.08482	1.45358	1.25597	1.22925	1.15475	1.04423	1.05985	1.01364	1.21502	1.28688	1.10616	1.15759	0.998833	1.11763	1.02219	1.02247	1.03191	1.11248	1.18849	1.11535	1.22051	1.44758	1.11254	1.09718	1.04537	0.99081	1.11346	1.34874	1.03286	1.06929	0.980147	1.0618	0.967358	1.07276	1.02521	0.969539	1.08247	1.06344	0.888949	1.21241
274.004	1.07847	1.42241	1.06728	1.10845	1.20898	0.901519	0.973042	1.16614	1.09607	1.07479	1.41556	1.24882	1.21518	1.15118	1.05632	1.05854	1.00729	1.23112	1.27844	1.11553	1.1787	1.00939	1.10903	1.02079	1.0322	1.027	1.10065	1.19222	1.11036	1.22361	1.39652	1.11017	1.08535	1.0352	1.00751	1.09595	1.35919	1.02439	1.06637	0.972818	1.04493	0.95495	1.07026	1.01947	0.966963	1.08306	1.05163	0.865654	1.20747
276.004	1.08761	1.40089	1.07515	1.09708	1.23464	0.900351	0.967901	1.16667	1.08747	1.05372	1.42587	1.23615	1.20511	1.14446	1.01307	1.0596	1.03461	1.22509	1.28536	1.09296	1.13758	1.00214	1.09458	1.02757	1.01344	1.02237	1.08863	1.1645	1.10868	1.21115	1.38873	1.11955	1.08467	1.03469	1.00178	1.09557	1.35264	1.02329	1.06198	0.971187	1.05967	0.953229	1.07112	1.00774	0.952233	1.08857	1.03219	0.875994	1.20644
278.004	1.0766	1.3926	1.05299	1.08951	1.21069	0.907362	0.956557	1.15937	1.07202	1.04701	1.40208	1.24309	1.20015	1.13388	1.0518	1.08322	1.00856	1.21576	1.2632	1.08991	1.14888	0.991025	1.09557	1.02546	1.00316	1.0108	1.08301	1.21127	1.10389	1.22442	1.3606	1.1268	1.08497	1.04112	0.995549	1.08179	1.36564	1.02407	1.04142	0.974751	1.04559	0.932796	1.07085	1.01029	0.97214	1.10697	1.03309	0.872097	1.19105
280.004	1.0679	1.41434	1.0651	1.09798	1.2199	0.891743	0.965643	1.13767	1.08567	1.04839	1.39757	1.26207	1.21073	1.13458	1.02887	1.05614	1.00177	1.19221	1.27957	1.08914	1.13721	1.00625	1.08602	1.02353	0.998058	1.00167	1.0917	1.19593	1.09175	1.22036	1.37463	1.11868	1.09257	1.05438	0.993847	1.09259	1.34588	1.01058	1.03478	0.975629	1.03686	0.932616	1.06703	1.01474	0.951608	1.07005	1.01862	0.861116	1.2001
282.004	1.0549	1.38178	1.05631	1.08404	1.20086	0.884079	0.963059	1.15175	1.06008	1.03528	1.37042	1.2349	1.18506	1.12284	1.01917	1.05752	0.989851	1.2058	1.24638	1.05593	1.12424	0.994915	1.08099	1.02042	1.00366	0.982643	1.07273	1.16966	1.09717	1.19239	1.33818	1.11639	1.07928	1.04232	0.99712	1.08909	1.34737	1.0176	1.02807	0.966519	1.04483	0.918386	1.05724	1.01433	0.959386	1.08388	1.02319	0.868702	1.2028
284.004	1.05129	1.39153	1.0598	1.08951	1.20403	0.901384	0.969288	1.1413	1.08674	1.04185	1.34379	1.21641	1.18632	1.11541	1.01203	1.04558	1.01472	1.19755	1.27354	1.09657	1.13279	0.995082	1.09207	1.02588	1.00072	1.02252	1.07768	1.18107	1.08856	1.20755	1.35707	1.10173	1.09049	1.04535	0.991177	1.09032	1.34878	1.00907	1.02669	0.970283	1.02458	0.922549	1.0559	1.00749	0.941404	1.0714	1.01509	0.859263	1.21256
286.004	1.08169	1.37067	1.0508	1.07424	1.19475	0.886349	0.964392	1.13693	1.05584	1.03358	1.33918	1.21732	1.18746	1.11709	1.02625	1.03177	0.988699	1.20088	1.26008	1.06737	1.16043	0.983133	1.09393	1.00704	1.0154	1.02531	1.05902	1.18141	1.08659	1.18162	1.34427	1.12931	1.08299	1.04798	1.00615	1.0784	1.34262	0.99549	1.02789	0.967824	1.01496	0.915324	1.06057	1.004	0.953659	1.05254	1.00903	0.825144	1.22046
288.004	1.04096	1.36461	1.06194	1.07053	1.1997	0.875629	0.951498	1.13252	1.07908	1.02798	1.32177	1.21389	1.16876	1.11764	1.01551	1.04791	1.00384	1.18995	1.25239	1.06291	1.13511	0.979688	1.07821	1.00635	0.976373	1.00613	1.06758	1.15875	1.06407	1.17065	1.3374	1.09369	1.08013	1.03035	1.00298	1.08466	1.35244	1.0067	1.02116	0.976809	1.02975	0.89427	1.04769	0.991814	0.97024	1.07404	1.00519	0.863108	1.20473
290.004	1.04864	1.36153	1.04363	1.05526	1.20926	0.898553	0.956992	1.12592	1.07229	1.0066	1.33502	1.21337	1.17204	1.11224	1.00814	1.04551	0.985764	1.18384	1.25003	1.08722	1.14225	0.995915	1.07856	1.0166	1.01818	1.00364	1.07748	1.17776	1.08425	1.16944	1.34366	1.10823	1.06864	1.04574	0.990836	1.0756	1.34649	0.997331	1.0079	0.968652	1.03396	0.908179	1.06756	1.00404	0.962962	1.06359	1.01123	0.777464	1.21085
292.004	1.04167	1.31465	1.04645	1.06809	1.20098	0.864887	0.959604	1.11089	1.07503	1.00606	1.31041	1.19394	1.17237	1.09362	1.01629	1.0421	0.977629	1.16353	1.23306	1.04634	1.13826	0.987718	1.06545	1.00177	0.9825	1.00493	1.05519	1.1906	1.0493	1.1739	1.32744	1.09807	1.08083	1.04686	1.02767	1.15932	1.37666	1.04533	1.04923	0.961298	1.0372	0.890248	1.05405	1.00018	0.949832	1.07902	0.995372	0.866503	1.21666
294.004	1.01339	1.34303	1.06482	1.07155	1.21162	0.863021	0.967656	1.11954	1.07097	1.00304	1.29827	1.21833	1.1681	1.12971	1.00285	1.03242	0.992594	1.18326	1.23722	1.0638	1.12548	0.972741	1.0647	0.988694	0.984462	1.00767	1.05243	1.17197	1.09492	1.17443	1.3274	1.10777	1.06755	1.03042	0.999162	1.08106	1.36201	0.995858	0.987617	0.967422	1.01071	0.888827	1.05783	0.989997	0.945831	1.0784	0.996778	0.855765	1.21768
296.004	1.0537	1.31646	1.06147	1.05344	1.20082	0.866887	0.952096	1.10518	1.02816	0.995117	1.28791	1.21954	1.15788	1.11464	1.00613	1.02184	0.974348	1.17484	1.22982	1.06022	1.10792	0.986412	1.04646	0.991883	0.987646	1.00694	1.02142	1.18103	1.08631	1.17549	1.31999	1.09319	1.06989	1.03533	0.997827	1.10272	1.34221	0.989622	0.990627	0.966067	1.02527	0.885604	1.06231	0.98965	0.946306	1.07099	0.992124	0.856302	1.21751
298.004	1.03732	1.3082	1.05055	1.05835	1.18708	0.845334	0.946601	1.10401	1.01582	0.998119	1.2557	1.20421	1.16046	1.11236	1.00866	1.02063	0.963757	1.1602	1.20724	1.04046	1.13202	0.976576	1.04492	0.98569	1.00092	1.00583	1.02321	1.17063	1.05765	1.15113	1.29564	1.05067	1.06365	1.03653	0.98937	1.0865	1.34531	0.985043	0.992924	0.961449	1.01968	0.8781	1.06074	0.986058	0.952508	1.05201	0.991919	0.841165	1.20871
300.004	1.02471	1.29832	1.05953	1.06472	1.19126	0.864325	0.939365	1.10398	1.0588	0.984989	1.28141	1.18021	1.16067	1.11721	1.00458	1.02131	0.978128	1.15338	1.20919	1.05611	1.11388	0.982216	1.04874	0.996073	0.97379	1.01766	1.03332	1.14553	1.0601	1.14227	1.28571	1.08001	1.0697	1.05478	0.993638	1.08498	1.3555	0.983087	0.968021	0.954672	1.01432	0.875298	1.0573	0.989222	0.947682	1.05389	0.998389	0.844784	1.23349
302.004	1.05839	1.29615	1.06177	1.07347	1.20469	0.858279	0.951715	1.10546	1.04208	0.989953	1.26078	1.18685	1.16816	1.12673	0.977984	1.01429	0.977627	1.15621	1.21066	1.02713	1.1055	0.980243	1.04921	1.00914	0.96528	1.01044	1.02618	1.15388	1.07815	1.16853	1.27803	1.07085	1.06076	1.02684	0.996544	1.08292	1.34245	0.9841	0.973489	0.970509	1.00773	0.879941	1.04042	0.987282	0.962187	1.05918	0.984043	0.832418	1.21227
304.004	1.04128	1.28332	1.04138	1.04537	1.17439	0.872326	0.953375	1.08503	1.04803	0.979486	1.26404	1.19038	1.14934	1.11699	1.00409	1.02334	0.97596	1.15597	1.17912	1.01888	1.12094	0.973519	1.03183	1.0078	0.975452	0.995157	1.02955	1.17164	1.02888	1.14086	1.31149	1.07545	1.06414	1.03022	0.97861	1.08723	1.34874	0.97386	0.966023	0.954647	1.00944	0.865671	1.06185	0.979444	0.97094	1.0579	0.985757	0.840403	1.21412
306.004	1.03237	1.29686	1.06515	1.0404	1.19885	0.864572	0.928647	1.08969	1.0563	0.964835	1.23824	1.17586	1.15773	1.11989	1.00999	1.01219	0.961762	1.14003	1.16059	1.03701	1.11573	0.967906	1.04673	0.992147	0.972969	0.98755	1.00037	1.16477	1.06169	1.13163	1.28656	1.07049	1.06133	1.05743	0.992722	1.08582	1.34893	0.965277	0.953158	0.957082	0.998606	0.870535	1.06045	0.990712	0.952408	1.0564	0.979134	0.844455	1.22642
308.004	1.04219	1.2678	1.06116	1.05511	1.19266	0.841873	0.931395	1.08838	1.02186	0.97158	1.24543	1.17364	1.14101	1.11711	0.988344	1.03096	0.955949	1.141	1.16422	1.02426	1.10792	0.972269	1.01683	0.970009	0.967963	1.00656	1.01607	1.13564	1.04121	1.13239	1.28036	1.05042	1.06437	1.03042	0.980207	1.07804	1.35571	0.969396	0.960532	0.943353	0.992233	0.866372	1.05374	0.984445	0.959386	1.06516	0.977957	0.826253	1.2282
310.004	1.04471	1.25999	1.05883	1.0263	1.18913	0.850189	0.946683	1.08221	1.0296	0.963094	1.22234	1.16586	1.15547	1.09981	0.992748	1.03004	0.964295	1.13847	1.18352	1.0366	1.09921	0.969323	1.01867	0.994993	0.980417	1.00257	1.00747	1.13206	1.04155	1.12931	1.26727	1.05444	1.05273	1.03842	0.974813	1.07816	1.34271	0.971766	0.95132	0.958211	0.997749	0.857246	1.04067	0.990079	0.951533	1.05131	0.97361	0.829543	1.22611
312.004	1.04751	1.25653	1.05263	1.03403	1.18979	0.841986	0.937488	1.08531	1.02394	0.965476	1.21173	1.18581	1.13467	1.12553	0.98679	1.03096	0.947065	1.13128	1.16965	1.01493	1.10263	0.962682	1.02772	0.992226	0.976473	0.998843	1.00751	1.15393	1.04136	1.11107	1.24201	1.08303	1.06343	1.05511	0.984527	1.0673	1.33837	0.966105	0.945622	0.961725	0.998686	0.86315	1.06194	0.982955	0.950358	1.0518	0.984811	0.835432	1.20636
314.004	1.04432	1.24052	1.06263	1.03421	1.18867	0.828322	0.93504	1.06876	1.0324	0.939478	1.21273	1.18019	1.15006	1.09482	0.980372	1.00657	0.958098	1.12688	1.14648	1.01613	1.0942	0.962154	1.02804	0.989564	0.970085	0.980629	0.99111	1.13345	1.02381	1.11899	1.25165	1.03947	1.06341	1.05177	0.982773	1.07306	1.35177	0.952023	0.942085	0.96815	0.996853	0.844137	1.04027	0.981852	0.945681	1.06656	0.966169	0.824625	1.21605
316.004	1.00807	1.25753	1.03543	1.03907	1.18519	0.844076	0.936835	1.06315	1.02273	0.950205	1.20004	1.15957	1.14008	1.09808	0.997266	1.00045	0.951037	1.13833	1.16105	1.02368	1.12002	0.968795	1.01592	0.979997	0.95671	0.999443	1.00313	1.11459	1.01037	1.09962	1.24617	1.05405	1.0536	1.04647	0.996911	1.07125	1.34091	0.954623	0.93788	0.960118	0.988548	0.847379	1.0349	0.980975	0.938804	1.06385	0.963484	0.809972	1.20993
318.004	1.04977	1.23832	1.03535	1.01796	1.18836	0.832007	0.941024	1.07205	1.01827	0.950786	1.16093	1.15435	1.14152	1.09429	0.983884	1.00624	0.943056	1.12033	1.15379	1.01963	1.09767	0.949872	1.01091	0.980287	0.971147	0.989222	0.993929	1.13825	1.05983	1.10089	1.24928	1.03929	1.05384	1.04566	0.991255	1.08	1.34544	0.951747	0.926578	0.957759	0.997311	0.847399	1.04841	0.994019	0.951383	1.04367	0.967729	0.823049	1.22229
320.004	1.0238	1.224	1.05745	1.02769	1.18418	0.827265	0.927069	1.07663	1.01282	0.940979	1.17513	1.16987	1.1264	1.09314	1.00049	1.00248	0.938892	1.12625	1.16085	1.03133	1.10458	0.964044	1.01812	0.992515	0.949982	0.9928	0.982693	1.15624	1.03505	1.10944	1.21274	1.04636	1.04746	1.04333	0.993769	1.06585	1.34696	0.942818	0.929266	0.952238	0.996116	0.854864	1.05292	0.98765	0.942805	1.02502	0.966757	0.817749	1.20857
322.004	1.04293	1.21797	1.03382	1.01947	1.17462	0.824703	0.938277	1.06333	1.00578	0.944881	1.18555	1.16797	1.1245	1.09676	0.994302	1.00664	0.939564	1.11714	1.1522	1.0121	1.08282	0.947455	0.997199	0.983845	0.947579	0.977886	0.975964	1.13124	1.03292	1.08273	1.24845	1.02959	1.04262	1.05535	0.971619	1.05643	1.32942	0.942312	0.918652	0.952564	0.978252	0.847479	1.04994	0.975034	0.939554	1.05434	0.960569	0.808189	1.20605
324.004	1.03493	1.2033	1.04003	1.01944	1.18159	0.843761	0.922119	1.05564	0.98712	0.92909	1.15896	1.14407	1.13007	1.11365	0.979567	1.00762	0.95002	1.11587	1.12136	1.01084	1.0937	0.953568	1.00027	0.986849	0.967002	0.982879	0.984587	1.1042	1.04277	1.10368	1.21339	1.03598	1.05054	1.02943	0.980285	1.06963	1.34225	0.945234	0.91199	0.962879	0.98578	0.842696	1.04283	0.984077	0.943105	1.03983	0.951158	0.811826	1.20827
326.004	1.03727	1.18865	1.04875	1.02414	1.17575	0.830771	0.92386	1.04781	1.00296	0.931892	1.14195	1.16306	1.12655	1.08671	0.984344	1.01271	0.919649	1.10644	1.13259	0.982898	1.08262	0.953568	0.993579	0.96263	0.947119	0.986029	0.987241	1.11614	1.00755	1.08452	1.22196	1.03045	1.03067	1.02079	0.972326	1.06346	1.34339	0.94413	0.9045	0.945637	0.977694	0.835591	1.0517	0.979464	0.94318	1.03593	0.948831	0.806595	1.14539
328.004	1.02728	1.20029	1.02595	1.03369	1.17799	0.806072	0.922146	1.04573	0.998656	0.931552	1.13542	1.17178	1.11293	1.09636	0.987452	0.997693	0.938317	1.10924	1.12276	0.993482	1.07906	0.950539	1.00099	0.975359	0.94834	0.987143	0.95518	1.14131	1.03725	1.07826	1.19804	1.0256	1.05201	1.03824	0.985469	1.06	1.33247	0.936467	0.912311	0.962679	0.989006	0.841175	1.04858	0.965154	0.935878	1.07941	0.940035	0.809782	1.22056
330.004	1.03449	1.19831	1.05147	1.01941	1.17505	0.829468	0.929382	1.05998	1.01451	0.926449	1.1487	1.1611	1.12535	1.08669	0.981552	0.999273	0.942135	1.09642	1.10345	0.965557	1.0818	0.9347	0.9971	0.962024	0.936366	0.974372	0.971457	1.11554	0.995332	1.08235	1.19479	1.02388	1.04213	1.05726	0.987066	1.06465	1.34659	0.931267	0.906959	0.967196	0.969987	0.836552	1.03584	0.997183	0.935152	1.06124	0.950494	0.800585	1.22343
332.004	1.0466	1.19935	1.04679	1.0276	1.16925	0.833019	0.931095	1.03839	0.998714	0.927049	1.14379	1.1364	1.12462	1.08702	0.982301	1.01173	0.953972	1.10374	1.11833	0.984772	1.07576	0.954652	0.998513	0.977757	0.9483	0.980929	0.958534	1.12946	0.998137	1.07849	1.21665	1.02528	1.05953	1.05421	0.978793	1.04608	1.33087	0.926665	0.888833	0.968125	0.97383	0.827206	1.03412	0.977443	0.948557	1.05084	0.950084	0.81477	1.23493
334.004	1.03813	1.19394	1.02352	1.0289	1.17288	0.816613	0.937706	1.03045	1.01478	0.915681	1.12491	1.14558	1.12417	1.08244	0.98561	1.01788	0.943382	1.09444	1.09877	0.977217	1.08382	0.939563	0.990282	0.970088	0.946077	0.981851	0.969276	1.14277	1.00232	1.07122	1.17036	1.0385	1.04001	1.03138	0.976149	1.05043	1.33658	0.924433	0.889292	0.964711	0.960248	0.835011	1.02372	0.968563	0.939279	1.06169	0.951337	0.807201	1.1977
336.004	1.04723	1.17531	1.01332	1.02355	1.17052	0.800499	0.921384	1.03454	1.00695	0.923326	1.11793	1.14108	1.11221	1.08249	0.980142	0.992002	0.918612	1.09771	1.10273	0.986885	1.08193	0.937701	0.989935	0.967084	0.949802	0.988279	0.956867	1.1369	0.984602	1.08943	1.18418	1.03253	1.04496	1.03756	0.974395	1.04608	1.33277	0.924594	0.893933	0.968301	0.971142	0.835952	1.02808	0.971462	0.940054	1.05097	0.938782	0.803807	1.20296
338.004	1.04049	1.19313	1.0226	1.02992	1.16588	0.814725	0.929463	1.04555	1.00142	0.930892	1.11213	1.13657	1.10875	1.07826	0.980488	0.997568	0.936264	1.10302	1.1016	0.9881	1.06309	0.941842	0.992959	0.96184	0.949121	0.986972	0.970284	1.13374	1.00862	1.07902	1.16331	1.03379	1.04455	1.04539	0.969525	1.05756	1.32324	0.92365	0.874061	0.960093	0.971122	0.829047	1.02869	0.980995	0.916621	1.03081	0.931826	0.801313	1.21077
340.004	1.02658	1.17262	1.00532	1.01564	1.15787	0.810208	0.932972	1.02569	1.00301	0.923166	1.10941	1.12772	1.11903	1.07241	0.982157	0.985709	0.928436	1.08481	1.09228	0.965637	1.0724	0.942842	0.97273	0.959837	0.940911	0.976065	0.947607	1.09908	1.02441	1.08532	1.17828	1.02521	1.04075	1.04631	0.9712	1.04746	1.31674	0.91608	0.878311	0.965816	0.966143	0.831669	1.04289	0.964154	0.941129	1.02365	0.938398	0.799754	1.22375
342.004	1.03493	1.17074	1.03892	1.02207	1.16894	0.802432	0.921493	1.02434	1.00378	0.909036	1.09128	1.13246	1.12168	1.08395	0.989783	0.985082	0.913432	1.08555	1.1093	0.963105	1.05658	0.947288	0.974615	0.950771	0.937027	0.989436	0.946886	1.10204	1.02885	1.06883	1.1591	1.03832	1.03727	1.05759	0.971567	1.04182	1.32913	0.920107	0.880448	0.967974	0.957579	0.827326	1.03895	0.968032	0.933652	1.04648	0.935713	0.795147	1.22083
344.004	1.04398	1.16808	1.02222	1.00325	1.16704	0.811129	0.919153	1.03013	1.00893	0.911518	1.10657	1.13948	1.10424	1.09468	0.975365	0.99669	0.911897	1.07787	1.07009	0.966434	1.05987	0.92931	0.99705	0.95338	0.932402	0.971972	0.954192	1.0969	1.03028	1.08676	1.18819	1.02862	1.03738	1.06574	0.984003	1.05577	1.32673	0.904321	0.870041	0.970359	0.964928	0.834391	1.02418	0.968481	0.943905	1.04243	0.940751	0.789813	1.24212
346.004	1.04898	1.15943	1.0346	1.01456	1.16267	0.800162	0.918038	1.02752	0.985815	0.908936	1.0791	1.13086	1.09522	1.09148	0.983999	1.00308	0.908348	1.07947	1.0781	0.956707	1.07659	0.93809	0.983713	0.970115	0.938509	0.99355	0.948059	1.1047	0.995258	1.06671	1.1553	1.03128	1.03236	1.04484	0.965728	1.04098	1.33108	0.92747	0.868961	0.972015	0.968334	0.816519	1.02108	0.956376	0.949707	1.05598	0.943538	0.796983	1.20969
348.004	1.02736	1.1652	1.02931	1.02253	1.15799	0.806005	0.935285	0.99873	0.990498	0.916221	1.07623	1.12908	1.09717	1.08817	0.981667	1.00173	0.92479	1.08993	1.05702	0.947538	1.09016	0.935951	0.968962	0.967031	0.907673	0.986693	0.948368	1.10515	1.0106	1.09284	1.16669	1.01724	1.02863	1.03399	0.975337	1.04917	1.32788	0.921211	0.875623	0.971488	0.956324	0.81774	1.02758	0.960418	0.940054	1.02812	0.945814	0.799286	1.19798
350.004	1.04867	1.15927	1.03374	1.01817	1.15814	0.799016	0.924077	1.02113	0.985373	0.903793	1.08136	1.11697	1.08867	1.08378	0.978617	0.988166	0.916157	1.07617	1.08242	0.952043	1.06309	0.932811	0.964178	0.970431	0.926615	0.967151	0.957937	1.08551	0.994908	1.06353	1.16698	1.03257	1.03449	1.04491	0.971933	1.04327	1.33743	0.914239	0.856992	0.967272	0.952082	0.81782	1.03207	0.983894	0.933952	1.05119	0.924359	0.786799	1.21654
352.004	1.04157	1.13011	1.0059	1.00405	1.16611	0.798926	0.93523	1.00688	0.95658	0.892905	1.07289	1.115	1.08746	1.08522	0.973437	0.992654	0.910266	1.06673	1.07341	0.948495	1.06718	0.919418	0.966905	0.960285	0.914681	0.969122	0.928036	1.09264	0.999582	1.06063	1.14261	1.01634	1.02062	1.04213	0.973112	1.04202	1.32842	0.9199	0.863401	0.960646	0.944116	0.815018	1.03358	0.980036	0.936253	1.02037	0.942387	0.786817	1.22091
354.004	1.04096	1.15195	1.01665	1.02556	1.16286	0.794498	0.919725	1.01609	0.980651	0.893926	1.06049	1.10039	1.09218	1.06133	0.981063	0.981421	0.93352	1.07207	1.07257	0.949631	1.06825	0.934756	0.981358	0.956859	0.912358	0.962694	0.931617	1.10166	1.01138	1.05998	1.15503	1.00758	1.02778	1.05484	0.97696	1.05229	1.33014	0.904851	0.855889	0.963657	0.944912	0.817279	1.0297	0.981281	0.936453	1.02786	0.9396	0.781707	1.22276
356.004	1.04518	1.13915	1.00194	1.0051	1.15388	0.793734	0.912706	1.01037	0.982628	0.898369	1.05897	1.11492	1.08782	1.06891	0.981725	0.989871	0.921375	1.07402	1.06793	0.951704	1.05753	0.939452	0.980713	0.971564	0.904569	0.96428	0.943903	1.07912	1.00412	1.06858	1.13802	1.00557	1.03761	1.0607	0.95955	1.04257	1.31574	0.914377	0.855154	0.958085	0.951465	0.826305	1.03498	0.969135	0.930851	1.03301	0.935815	0.778261	1.22611
358.004	1.05988	1.13743	1.01485	1.01582	1.1583	0.804634	0.934414	1.01238	0.977158	0.881437	1.05431	1.11227	1.10785	1.07471	0.958183	0.996189	0.930719	1.06511	1.05375	0.95587	1.05835	0.934617	0.958897	0.962973	0.915862	0.961794	0.925258	1.08586	0.99372	1.04855	1.14451	1.00571	1.01909	1.05581	0.971017	1.04751	1.32604	0.901652	0.846861	0.967021	0.935233	0.820522	1.03117	0.965542	0.937503	1.04383	0.930752	0.78027	1.22125
360.004	1.0613	1.12123	1.03615	1.00643	1.16797	0.793644	0.910476	1.01475	0.958826	0.881057	1.06283	1.10951	1.08578	1.07512	0.987625	0.980092	0.913198	1.06252	1.04507	0.956149	1.07661	0.93609	0.966136	0.974516	0.919747	0.982665	0.937503	1.09406	0.997479	1.07064	1.11958	1.02349	1.02308	1.04973	0.968059	1.05454	1.32376	0.907037	0.857635	0.972065	0.947203	0.816599	1.02951	0.963031	0.932977	1.04335	0.93244	0.778088	1.22843
362.004	1.04972	1.12363	1.03357	1.0157	1.14475	0.796296	0.914774	0.997707	0.971725	0.878095	1.04183	1.11313	1.08455	1.07121	0.987193	0.999323	0.900251	1.0656	1.04694	0.9413	1.04969	0.917639	0.958327	0.953881	0.93134	0.965051	0.927645	1.08258	0.969023	1.04853	1.12227	1.0098	1.03627	1.04588	0.970782	1.04734	1.31019	0.910649	0.849434	0.973471	0.949872	0.815798	1.02037	0.970564	0.938503	1.02801	0.93313	0.776702	1.22314
364.004	1.06114	1.11138	1.00981	1.01221	1.16112	0.795487	0.907157	0.996048	0.963567	0.879996	1.04823	1.10253	1.09065	1.06212	0.982157	0.972596	0.917327	1.06288	1.04545	0.959019	1.05221	0.919084	0.957683	0.963658	0.912118	0.969915	0.915895	1.0941	1.00572	1.04396	1.11779	1.00158	1.02771	1.04859	0.962115	1.04187	1.31216	0.907221	0.841531	0.978716	0.93595	0.811195	1.01768	0.966889	0.938629	1.02201	0.932491	0.748679	1.25556
366.004	1.05024	1.11346	0.997673	1.01144	1.15176	0.782632	0.910367	1.00829	0.979653	0.878355	1.03386	1.13629	1.0939	1.05852	0.961781	0.987489	0.919514	1.07091	1.06963	0.947977	1.06878	0.928976	0.939065	0.945395	0.911637	0.963294	0.912067	1.09057	0.997815	1.05367	1.12274	1.03692	1.02436	1.05421	0.972562	1.02471	1.31738	0.904114	0.838177	0.985995	0.948896	0.81888	1.00675	0.97285	0.938228	1.04204	0.937401	0.773827	1.25962
368.004	1.05428	1.09865	1.00482	1.00742	1.15915	0.793824	0.936917	1.00801	0.980728	0.877895	1.02788	1.10608	1.0911	1.05072	0.970501	0.975128	0.92009	1.05875	1.02894	0.928284	1.08	0.942786	0.971764	0.971116	0.909956	0.973794	0.900914	1.08795	0.990316	1.06025	1.10215	0.980572	1.01896	1.03502	0.966095	1.03829	1.30563	0.899374	0.83032	0.963431	0.932983	0.811075	1.02513	0.965256	0.950108	1.04323	0.925101	0.772615	1.24552
370.004	1.07092	1.09745	0.997535	1.00584	1.15516	0.799375	0.916651	0.994108	0.988425	0.866026	1.03936	1.1024	1.07026	1.03884	0.970674	0.982925	0.901882	1.05418	1.01579	0.918059	1.05878	0.926059	0.955724	0.959204	0.90543	0.966701	0.920216	1.07073	0.990554	1.05357	1.09622	0.999749	1.02285	1.04739	0.964367	1.03994	1.30625	0.894519	0.837625	0.986698	0.939455	0.8175	1.02599	0.977627	0.934177	1.04566	0.926533	0.773204	1.22749
372.004	1.0511	1.11177	1.0105	0.99113	1.14715	0.803016	0.914828	0.996613	0.96564	0.875353	1.03919	1.10451	1.07468	1.07529	0.963767	0.972069	0.898889	1.04584	1.03581	0.932828	1.02737	0.929004	0.937503	0.968823	0.904549	0.96578	0.892435	1.07506	0.977318	1.04711	1.09448	1.00215	1.03215	1.05217	0.96599	1.02476	1.31379	0.888674	0.83843	0.976031	0.934954	0.820341	1.01068	0.960051	0.947182	1.02503	0.919399	0.768527	1.26251
374.004	1.06887	1.10918	1.00656	1.00606	1.15164	0.775845	0.912217	0.996825	0.95944	0.874872	1.03313	1.10731	1.08349	1.0649	0.975768	0.973398	0.913336	1.05162	1.02731	0.925832	1.04001	0.933144	0.93785	0.948979	0.932241	0.970837	0.886714	1.0653	0.954962	1.07743	1.07478	0.974719	1.01956	1.04202	0.954523	1.03651	1.31098	0.895301	0.834019	0.988204	0.931987	0.812756	1.01921	0.972891	0.924549	1.02138	0.917506	0.768337	1.23995
376.004	1.04788	1.09596	1.00133	1.00544	1.129	0.793285	0.920459	0.991038	0.968654	0.869389	1.02556	1.10462	1.0816	1.06848	0.973437	0.988617	0.927745	1.04466	0.997548	0.932789	1.06798	0.915444	0.94494	0.967901	0.907813	0.973194	0.901901	1.08166	0.974292	1.0372	1.07727	0.98736	1.00276	1.04693	0.951433	1.0412	1.29575	0.887869	0.825863	0.978716	0.930214	0.809414	1.02439	0.974238	0.940879	1.0263	0.918964	0.774884	1.26174
378.004	1.05802	1.08631	0.99723	0.990388	1.14305	0.787149	0.915671	0.986028	0.959229	0.865906	1.01577	1.09177	1.07366	1.0471	0.966328	0.985433	0.914392	1.04405	1.0249	0.925214	1.0454	0.917945	0.95498	0.976492	0.921409	0.968715	0.883689	1.11924	0.963683	1.05052	1.06568	0.99034	1.01096	1.04557	0.968425	1.03237	1.29995	0.885982	0.823773	0.977236	0.929537	0.810715	1.02691	0.96744	0.930076	1.01523	0.922569	0.770103	1.27255
380.004	1.08043	1.08922	0.995374	1.00581	1.15052	0.79706	0.922744	0.987298	0.955332	0.869949	1.01024	1.08981	1.07829	1.06193	0.95214	0.973147	0.895455	1.04857	1.01416	0.923381	1.05643	0.922252	0.943502	0.955778	0.909255	0.966422	0.892765	1.06168	0.981292	1.04573	1.0872	0.981362	1.03111	1.04469	0.964734	1.01301	1.3004	0.889848	0.819339	0.98208	0.921212	0.814398	1.0241	0.98077	0.939054	1.01801	0.926201	0.768908	1.26013
382.004	1.08638	1.08031	0.994488	0.997095	1.14618	0.786655	0.921438	0.989839	0.972436	0.856259	0.996612	1.1141	1.06942	1.05804	0.962846	0.977886	0.899004	1.0347	1.00495	0.923022	1.06319	0.921307	0.947097	0.965055	0.893176	0.970879	0.883916	1.07903	0.992138	1.03735	1.05572	0.985636	1.01487	1.0532	0.956644	1.02408	1.29011	0.881771	0.815962	0.973898	0.924738	0.808474	1.01974	0.956601	0.941505	1.04087	0.922288	0.756664	1.29228
384.004	1.04424	1.09071	0.992022	0.988595	1.13848	0.788273	0.906559	0.988745	0.951014	0.862724	0.996786	1.10184	1.07715	1.04499	0.983308	0.976507	0.897776	1.04026	0.994976	0.903369	1.06461	0.924114	0.927165	0.968375	0.907773	0.966358	0.889143	1.09925	0.984573	1.05632	1.06735	0.979818	1.00609	1.03989	0.95879	1.01354	1.29679	0.884486	0.823267	0.996361	0.924339	0.810875	1.0276	0.964174	0.936503	1.01746	0.925382	0.749961	1.29259
386.004	1.06161	1.07691	1.00765	0.991593	1.13454	0.768226	0.907837	0.991603	0.969345	0.85748	1.0014	1.09352	1.07637	1.07083	0.967709	0.968509	0.909441	1.04163	1.00108	0.914551	1.06975	0.930671	0.943031	0.967058	0.921108	0.973236	0.88264	1.05575	0.977682	1.04177	1.06418	0.997558	1.02226	1.0452	0.953423	1.02889	1.28625	0.879723	0.813481	0.979419	0.920097	0.798827	1.0081	0.959132	0.935452	1.02246	0.918376	0.757426	1.27875
388.004	1.06085	1.05974	0.978948	0.99388	1.13299	0.774182	0.907293	0.982147	0.95944	0.858741	0.998181	1.08346	1.07559	1.07886	0.974098	0.974902	0.906353	1.04942	0.998005	0.905641	1.06035	0.917611	0.932942	0.953749	0.898342	0.963144	0.881817	1.08809	0.982579	1.0486	1.04838	0.982691	1.00614	1.04057	0.953214	1.02386	1.2842	0.874477	0.807691	0.984991	0.920655	0.811736	1.00545	0.971911	0.920097	0.992733	0.918606	0.754204	1.25867
390.004	1.04649	1.07154	0.993657	0.991099	1.14054	0.780902	0.911482	0.983629	0.943604	0.8571	0.987594	1.09037	1.05421	1.05374	0.973926	0.956198	0.903571	1.04067	0.981924	0.905521	1.02066	0.915944	0.932421	0.958071	0.899704	0.945659	0.888443	1.07686	0.963977	1.03307	1.03314	0.985384	1.03555	1.03903	0.95667	1.01291	1.28973	0.874914	0.805624	0.972618	0.918424	0.81744	1.01296	0.956703	0.935427	1.02931	0.921649	0.763626	1.26513
392.004	1.03805	1.05689	0.98097	0.986401	1.13148	0.774631	0.91355	0.978972	0.941166	0.846493	0.98291	1.07796	1.05658	1.03853	0.966242	0.968634	0.895455	1.04513	0.989328	0.886486	1.04575	0.910415	0.905275	0.966583	0.910596	0.941502	0.909968	1.06849	0.968838	1.02966	1.03446	0.981686	1.00656	1.04511	0.963241	1.02933	1.28947	0.870588	0.816283	0.977386	0.913903	0.804271	1.00977	0.952089	0.932376	1.02527	0.927505	0.752438	1.27125
394.004	1.06258	1.06347	0.984599	0.984794	1.12804	0.787981	0.914747	0.971245	0.937366	0.864265	0.983284	1.07163	1.07931	1.0411	0.962846	0.987288	0.911303	1.03863	1.00149	0.883157	1.0346	0.92478	0.920844	0.956463	0.88817	0.970708	0.885583	1.06231	0.97131	1.04043	1.02905	0.994649	1	1.04039	0.948213	1.02294	1.28712	0.872221	0.809391	0.981753	0.917309	0.807133	1.00231	0.96152	0.935978	0.998826	0.930215	0.742825	1.26922
396.004	1.06282	1.07682	1.00053	0.989368	1.14038	0.776766	0.914039	0.976149	0.94226	0.854338	0.986498	1.08288	1.07189	1.05394	0.964342	0.965701	0.886015	1.04447	0.98815	0.904764	1.05598	0.92089	0.938123	0.966557	0.893817	0.956908	0.871116	1.07056	0.966567	1.0376	1.01273	0.998097	1.00788	1.02741	0.953057	1.02374	1.28097	0.868218	0.781824	0.953568	0.883531	0.776172	0.997189	0.963256	0.935327	0.999309	0.938705	0.744592	1.2731
398.004	1.05852	1.05825	0.984349	0.98195	1.12943	0.78234	0.917603	0.983135	0.952645	0.844171	0.979697	1.07718	1.06939	1.0578	0.955104	0.966227	0.912223	1.03131	0.977982	0.922284	1.0141	0.909414	0.927066	0.952537	0.906772	0.944309	0.897621	1.07173	0.944221	1.04908	1.01732	0.974755	1.00442	1.02307	0.952952	1.01187	1.28349	0.871807	0.79717	0.98085	0.91715	0.807433	1.01206	0.932676	0.929625	1.02952	0.927684	0.742271	1.27025
400.004	1.04455	1.05709	0.984377	0.983805	1.13198	0.77798	0.902587	0.961754	0.939611	0.84281	0.968486	1.09572	1.04516	1.0613	0.96345	0.975153	0.901767	1.02188	0.976228	0.884911	1.02145	0.897521	0.92838	0.947556	0.902607	0.936745	0.874676	1.07499	0.959623	1.02318	1.0183	0.994757	1.0034	1.04013	0.955492	1.02028	1.27967	0.865203	0.803258	0.979168	0.899106	0.806432	1.01592	0.962623	0.944531	1.02458	0.937478	0.753165	1.28285
402.004	1.06746	1.05378	1.00612	0.988564	1.13879	0.789397	0.919317	0.964718	0.945005	0.848694	0.980668	1.07783	1.07387	1.05998	0.974933	0.957552	0.892596	1.02757	0.988414	0.892426	1.02861	0.901078	0.923844	0.954856	0.880181	0.940087	0.872556	1.08424	0.905804	1.02605	1.01555	0.998492	1.02364	1.05995	0.953161	1.01216	1.28691	0.862557	0.804498	0.981527	0.910976	0.801469	1.01349	0.950497	0.937953	1.02285	0.940214	0.739396	1.30561
404.004	1.05451	1.03441	0.97543	0.957317	1.11968	0.750899	0.900356	0.972833	0.896652	0.830501	0.958721	1.08882	1.05198	1.04086	0.969695	0.98112	0.887377	1.03423	0.948874	0.876719	1.03784	0.898939	0.937156	0.941942	0.88831	0.945766	0.87731	1.0669	0.922009	1.01042	0.980465	0.985492	1.00835	1.0271	0.957298	1.0241	1.28742	0.870058	0.807829	0.981352	0.90522	0.800068	1.00948	0.933411	0.923698	0.981639	0.921751	0.748298	1.26111
406.004	1.04888	1.04516	0.987535	0.984577	1.14057	0.768856	0.912978	0.962283	0.930993	0.833303	0.953688	1.07232	1.0702	1.04638	0.981351	0.958429	0.894342	1.03195	0.958609	0.878314	1.05369	0.901439	0.925604	0.950138	0.899303	0.980158	0.859468	1.05848	0.977146	1.01334	0.99727	0.983661	1.0121	1.04473	0.941877	1.00438	1.2553	0.851374	0.804866	0.971513	0.889287	0.769208	0.988926	0.930267	0.917571	0.91292	0.925791	0.745008	1.32167
408.004	1.03095	1.03991	0.98795	0.981796	1.14251	0.769979	0.896412	0.967082	0.925004	0.846753	0.969981	1.0599	1.05848	1.03858	0.949837	0.981446	0.901671	1.02482	0.966565	0.896352	1.02684	0.909831	0.924761	0.939939	0.886348	0.944566	0.865271	1.07349	0.95935	1.03687	0.986305	0.991166	1.01087	1.04254	0.950674	1.01124	1.26999	0.856091	0.796618	0.968426	0.883611	0.774991	0.970133	0.923592	0.921322	0.917664	0.930445	0.741596	1.25298
410.004	1.04733	1.03797	0.982771	0.985937	1.11809	0.771822	0.903648	0.956674	0.914005	0.850876	0.967913	1.09608	1.06347	1.0287	0.965062	0.953365	0.88991	1.02006	0.951109	0.876759	1.01796	0.896299	0.911349	0.954434	0.865344	0.944952	0.853068	1.06083	0.961256	1.0139	0.993488	0.986857	0.994266	1.04237	0.948632	1.01334	1.26758	0.85593	0.783133	0.976985	0.896039	0.80269	1.06164	0.972033	0.973066	1.04807	0.930573	0.739033	1.25653
412.004	1.03837	1.0347	0.991967	0.983774	1.13713	0.765485	0.911319	0.958085	0.93654	0.839868	0.961311	1.07363	1.0758	1.04031	0.961119	0.964673	0.894687	1.02152	0.962166	0.898904	1.02667	0.906163	0.91125	0.963157	0.885387	0.955666	0.88478	1.06518	0.966881	1.01332	0.974804	0.970769	1.00231	1.02465	0.943788	1.01209	1.27184	0.847025	0.796228	0.984313	0.904523	0.795265	1.00975	0.947047	0.939379	1.02026	0.921342	0.738773	1.25938
414.004	1.06452	1.04257	0.966012	0.988472	1.13051	0.769507	0.889394	0.953851	0.908112	0.82838	0.949976	1.06891	1.05283	1.04141	0.969724	0.964146	0.899139	1.02787	0.953249	0.879669	1.02614	0.905385	0.911547	0.938938	0.882484	0.970729	0.865354	1.06289	0.971101	1.0203	0.977511	0.973462	0.990167	1.03656	0.950308	1.01366	1.267	0.853399	0.799995	0.991968	0.907451	0.805912	0.996497	0.956009	0.937603	1.00715	0.925382	0.729299	1.26147
416.004	1.05346	1.04393	0.98471	0.983959	1.13187	0.764159	0.899023	0.959567	0.91842	0.833163	0.972298	1.09714	1.0626	1.02507	0.957522	0.953164	0.894246	1.01698	0.948369	0.904146	1.02053	0.9013	0.911523	0.920358	0.88807	0.966937	0.865601	1.08013	0.967896	1.00921	0.960773	0.980967	1.01489	1.03941	0.959654	1.00338	1.27846	0.861591	0.808633	0.969079	0.892235	0.791723	0.994756	0.965705	0.931601	1.01695	0.937708	0.742046	1.28228
418.004	1.05008	1.03279	0.961719	0.981178	1.13403	0.765642	0.904219	0.958085	0.931223	0.834104	0.95471	1.08671	1.05713	1.03575	0.976545	0.954242	0.89651	1.02067	0.947047	0.878533	1.02061	0.910303	0.907283	0.949875	0.895198	0.96413	0.861897	1.10153	0.957073	1.00265	0.958245	0.999066	0.990911	1.02967	0.953476	1.0074	1.28412	0.850499	0.801144	0.97716	0.902073	0.793204	1.00612	0.954621	0.932026	1.01481	0.929883	0.738305	1.25773
420.004	1.04669	1.02508	0.983158	0.991871	1.14947	0.768968	0.899731	0.960449	0.908131	0.830161	0.937022	1.09695	1.06729	1.01015	0.991712	0.970264	0.877439	1.02284	0.937793	0.874108	1.01816	0.90558	0.901606	0.933746	0.878059	0.943237	0.851072	1.10583	0.939454	0.994123	0.953411	1.01408	0.989551	1.04745	0.949129	1.01673	1.26499	0.839707	0.800248	0.98587	0.898648	0.80319	1.01919	0.952253	0.937828	1.01923	0.939012	0.734218	1.26879
422.004	1.05087	1.0126	0.978893	0.984114	1.13667	0.748449	0.89633	0.959461	0.902091	0.819814	0.934855	1.02927	1.0362	1.00365	0.910294	0.934385	0.845241	1.01849	0.939572	0.878692	1.01933	0.888546	0.898309	0.939623	0.851828	0.939102	0.852842	0.933919	0.941748	1.00779	0.928551	0.895969	0.996114	1.04142	0.944312	1.0001	1.26005	0.852432	0.804728	0.980122	0.882834	0.797987	1.00608	0.95954	0.916671	1.00392	0.94451	0.727931	1.28163
424.004	1.17525	0.997343	1.04798	1.07838	1.15988	1.52692	1.02864	0.97375	0.892311	0.826739	0.94036	1.04303	1.07225	1.01082	1.05929	0.937995	0.899513	1.03657	0.966132	0.929105	1.03707	0.988163	0.953022	0.999209	0.987726	1.01003	0.88157	0.967225	0.960506	1.39328	0.964309	0.948684	0.987619	1.0275	0.959314	1.00409	1.26728	0.851696	0.797376	0.980398	0.891896	0.798767	1.00839	0.955805	0.936453	1.01026	0.943027	0.721817	1.26172
426.004	1.29229	1.00204	1.11628	1.13615	1.18941	1.72483	1.15644	1.05465	0.901278	0.898729	1.04395	1.10148	1.12517	1.08333	1.18787	1.01552	0.987465	1.05121	1.00216	1.01461	1.05528	1.13621	1.0438	1.03943	1.05705	1.09932	0.910627	1.0924	1.00719	1.58218	1.00707	1.15072	0.996156	1.03984	0.947244	0.994778	1.25865	0.848635	0.795585	0.966067	0.889626	0.796246	1.00289	0.968931	0.938228	1.03449	0.944587	0.728589	1.26859
428.004	1.37246	1.02025	1.21246	1.21864	1.2002	1.76445	1.21827	1.12211	0.968596	0.962214	1.13851	1.17279	1.17204	1.10778	1.26869	1.06988	1.06097	1.073	1.05819	1.12045	1.08784	1.21868	1.14304	1.08346	1.14379	1.17747	0.970387	1.20877	1.03423	1.66599	1.11077	1.23105	1.0138	1.04723	0.947977	1.00036	1.26021	0.835404	0.794206	0.97696	0.897194	0.796506	1.00912	0.963541	0.932751	1.011	0.937017	0.728918	1.25336
430.004	1.4206	1.05054	1.27337	1.28249	1.224	1.76214	1.29442	1.1799	0.985508	1.03731	1.23921	1.22449	1.20054	1.11884	1.34668	1.11684	1.12647	1.07675	1.09415	1.20287	1.10772	1.31152	1.23782	1.12563	1.18459	1.2173	1.0249	1.29486	1.06483	1.70526	1.18123	1.28678	0.989297	1.0459	0.948658	1.003	1.2686	0.842054	0.810448	0.971865	0.884009	0.795465	1.02527	0.952396	0.937803	1.0199	0.92014	0.719808	1.25164
432.004	1.47396	1.05634	1.31886	1.29739	1.25159	1.79609	1.34267	1.22672	1.04392	1.08766	1.37707	1.27116	1.24369	1.14401	1.43066	1.16438	1.18753	1.09361	1.13605	1.24666	1.13075	1.39508	1.29079	1.16216	1.26657	1.29628	1.10311	1.31185	1.11602	1.78484	1.25935	1.34316	1.0013	1.04184	0.946119	1.006	1.25865	0.839339	0.794275	0.983661	0.890044	0.806152	1.00879	0.952416	0.939554	1.01521	0.935125	0.716916	1.26212
434.004	1.48282	1.07254	1.33492	1.33414	1.2613	1.8096	1.4116	1.27252	1.03973	1.15267	1.48923	1.31987	1.29459	1.15413	1.46128	1.19376	1.26155	1.10743	1.16355	1.31306	1.15859	1.49769	1.40386	1.20074	1.29574	1.34295	1.14808	1.35768	1.16313	1.81906	1.331	1.38467	1.00355	1.03379	0.945019	0.993835	1.26057	0.836716	0.793953	0.969254	0.875167	0.795405	1.01965	0.962357	0.943805	1.02452	0.920728	0.720501	1.27247
436.004	1.55366	1.08683	1.3934	1.36934	1.27979	1.8352	1.44906	1.31309	1.11258	1.22748	1.62624	1.3972	1.34026	1.1936	1.46557	1.23373	1.34013	1.12377	1.2128	1.40209	1.15712	1.5698	1.48047	1.22672	1.36809	1.40835	1.1984	1.40089	1.20238	1.88474	1.44197	1.43689	1.0144	1.02256	0.952926	0.991369	1.25191	0.837084	0.796664	0.968903	0.878055	0.790962	1.00925	0.951844	0.933777	1.0292	0.929755	0.716621	1.24603
438.004	1.51964	1.11019	1.42326	1.4123	1.28095	1.87493	1.50042	1.31295	1.13579	1.28414	1.78994	1.45558	1.37411	1.24036	1.53089	1.30057	1.37998	1.12856	1.25138	1.48567	1.18967	1.66653	1.55513	1.23489	1.41214	1.4421	1.25818	1.39473	1.27667	1.92577	1.54033	1.48677	0.997452	1.02406	0.945857	0.998549	1.24566	0.839569	0.804108	0.988781	0.892852	0.808153	1.01923	0.968706	0.934602	1.02505	0.958702	0.717158	1.23391
440.004	1.54585	1.0969	1.43267	1.44108	1.29059	1.87696	1.54286	1.37187	1.15412	1.34314	1.94208	1.44903	1.42703	1.25334	1.57027	1.34024	1.4724	1.15005	1.29589	1.55394	1.19551	1.76398	1.64398	1.25231	1.46282	1.4994	1.30609	1.51564	1.33487	1.98719	1.59375	1.54961	1.01964	1.08087	0.961068	1.01874	1.25399	0.844701	0.812286	0.990287	0.890243	0.807393	1.00816	0.988528	0.954959	1.01386	0.945942	0.728745	1.25357
442.004	1.58896	1.08978	1.47054	1.46212	1.29543	1.94889	1.60714	1.38902	1.1946	1.41991	2.09213	1.5577	1.44263	1.27314	1.64227	1.35094	1.53694	1.15335	1.30923	1.64393	1.23939	1.88093	1.73871	1.29364	1.49433	1.52972	1.38532	1.55154	1.34756	2.05564	1.68037	1.55572	1.00724	1.04912	0.974211	1.01458	1.24787	0.845897	0.816628	0.997114	0.880245	0.808313	1.04136	0.993386	0.966263	1.0388	0.965248	0.731758	1.26828
444.004	1.5838	1.10354	1.4776	1.50802	1.30955	1.93002	1.60654	1.42102	1.19729	1.47447	2.24815	1.54597	1.48391	1.28528	1.63234	1.38188	1.55693	1.1547	1.37524	1.72623	1.24283	1.98091	1.78819	1.28781	1.55749	1.6236	1.43989	1.5841	1.42291	2.08585	1.76791	1.61669	1.0178	1.06616	0.957324	1.01334	1.25112	0.842354	0.810954	0.997666	0.885603	0.810855	1.0319	0.99555	0.958661	1.01831	0.95502	0.728676	1.26881
446.004	1.61556	1.12013	1.51253	1.53531	1.31531	1.95833	1.67721	1.46502	1.22399	1.54728	2.41068	1.59995	1.5202	1.29413	1.6861	1.43907	1.58291	1.17616	1.44701	1.77841	1.25027	2.04304	1.87711	1.30202	1.58584	1.64387	1.483	1.59332	1.40024	2.19937	1.82423	1.57191	1.01429	1.05142	0.968216	1.00114	1.25739	0.850476	0.805808	0.984665	0.885145	0.812296	1.03194	0.984506	0.97089	1.04984	0.951261	0.719011	1.25515
448.004	1.64769	1.14216	1.55516	1.57744	1.34666	1.96159	1.70801	1.48181	1.2782	1.58003	2.53962	1.63764	1.542	1.33336	1.70872	1.4746	1.6276	1.18514	1.49484	1.83147	1.27601	2.12565	1.93857	1.34384	1.61159	1.67989	1.5818	1.62132	1.49584	2.23816	1.88749	1.63425	1.01497	1.07388	0.982694	1.01825	1.24639	0.854986	0.807668	1.00218	0.890821	0.807833	1.03041	0.970053	0.97049	1.04684	1.00637	0.723151	1.24499
450.004	1.66853	1.13792	1.57331	1.59824	1.33385	2.04652	1.76842	1.50549	1.29997	1.63909	2.72579	1.67305	1.54032	1.33031	1.72262	1.47786	1.66499	1.19256	1.51621	1.90255	1.31119	2.179	1.93009	1.34771	1.63616	1.72561	1.62845	1.63675	1.51595	2.25685	1.94641	1.65314	1.04674	1.10114	1.06629	1.13035	1.2831	0.917852	0.84222	1.07698	0.925913	0.820882	1.06741	1.02307	1.05937	1.05767	1.3289	0.747259	1.27503
452.004	1.64554	1.1801	1.55267	1.59039	1.33942	2.0485	1.78643	1.51702	1.33532	1.69162	2.76652	1.68987	1.56209	1.3544	1.74927	1.48508	1.67589	1.22237	1.59426	1.90596	1.30602	2.19884	1.997	1.34265	1.6561	1.72026	1.68949	1.66539	1.53958	2.268	2.00839	1.70334	1.07565	1.13747	1.16458	1.25648	1.3269	1.01845	0.894829	1.13576	0.975703	0.86389	1.13048	1.06714	1.09736	1.06434	1.40088	0.776615	1.31214
454.004	1.65388	1.15988	1.58331	1.62077	1.33393	2.04733	1.79644	1.53967	1.33216	1.71596	2.84368	1.68533	1.5834	1.37388	1.75201	1.50231	1.74279	1.2293	1.63971	1.96127	1.29557	2.24792	2.0736	1.35451	1.6538	1.77666	1.76337	1.67966	1.60157	2.34273	2.02889	1.75143	1.09667	1.1851	1.22513	1.36525	1.34332	1.08406	0.933653	1.13997	0.993946	0.873497	1.14583	1.10184	1.13655	1.06148	1.45558	0.827396	1.35581
456.004	1.65115	1.15804	1.61045	1.61317	1.35347	2.08198	1.80316	1.54684	1.29313	1.75847	2.90508	1.69612	1.62017	1.35987	1.7828	1.54162	1.77527	1.25684	1.63991	1.9814	1.29238	2.2595	2.02157	1.33549	1.69433	1.74535	1.78236	1.75196	1.59738	2.37676	2.0663	1.71347	1.12878	1.22203	1.26771	1.41285	1.36616	1.11008	0.990949	1.19025	1.04182	0.935097	1.21803	1.12514	1.16136	1.11472	1.40065	0.845027	1.33701
458.004	1.67322	1.18175	1.58439	1.64809	1.35157	2.05427	1.84494	1.57104	1.33133	1.75565	2.93498	1.75355	1.61578	1.36774	1.77941	1.55433	1.752	1.23516	1.6824	1.98964	1.27926	2.29643	2.09172	1.36703	1.71076	1.79298	1.84399	1.79365	1.5915	2.40137	2.11817	1.72277	1.17019	1.21699	1.30156	1.46497	1.39809	1.11887	1.02231	1.16906	1.06082	0.944724	1.20943	1.15688	1.1436	1.07105	1.40114	0.869707	1.39532
460.004	1.70891	1.18736	1.61001	1.69782	1.35041	2.07704	1.86078	1.58628	1.32553	1.75959	2.99096	1.7348	1.61049	1.37067	1.80781	1.57018	1.74393	1.23816	1.73956	2.02107	1.29131	2.30513	2.12006	1.3387	1.7607	1.81953	1.88089	1.75933	1.65051	2.4159	2.13619	1.76859	1.1871	1.26144	1.3358	1.53249	1.41906	1.10645	1.14457	1.22154	1.13115	1.03018	1.29529	1.22784	1.21062	1.16197	1.44725	0.918166	1.41135
462.004	1.69856	1.19763	1.62159	1.68985	1.36608	2.08077	1.87615	1.60152	1.31939	1.7718	2.99664	1.76732	1.63788	1.40831	1.83809	1.56712	1.77884	1.2465	1.75206	2.07738	1.30485	2.31249	2.12202	1.36579	1.75067	1.82221	1.92448	1.72692	1.61312	2.40392	2.12209	1.7506	1.22462	1.29665	1.36557	1.5959	1.42525	1.10935	1.21445	1.2433	1.18169	1.06875	1.31558	1.29357	1.2089	1.1449	1.49246	0.962504	1.46009
464.004	1.6631	1.20003	1.60658	1.68979	1.36627	2.10017	1.89007	1.58886	1.36769	1.82452	3.01677	1.83007	1.66085	1.39941	1.83593	1.56965	1.79952	1.23557	1.8054	2.04991	1.31214	2.29882	2.11924	1.39584	1.74566	1.86415	1.94658	1.76242	1.66412	2.47474	2.14762	1.76407	1.24331	1.31268	1.385	1.60794	1.40981	1.10488	1.3109	1.26599	1.25387	1.1243	1.38538	1.37526	1.25611	1.20222	1.5516	0.991167	1.50508
466.004	1.70076	1.21208	1.6209	1.72057	1.36345	2.08915	1.87615	1.60519	1.34371	1.80708	3.03463	1.78497	1.6813	1.39847	1.81501	1.56075	1.78598	1.25236	1.80069	2.09049	1.32266	2.29329	2.1154	1.3655	1.75926	1.85103	1.96716	1.75426	1.64991	2.47282	2.11862	1.7316	1.2596	1.33163	1.43464	1.64394	1.42169	1.09766	1.38485	1.27679	1.30428	1.12858	1.37466	1.40025	1.24349	1.21672	1.60674	1.02542	1.53569
468.004	1.69602	1.18827	1.61755	1.71473	1.38667	2.1232	1.92345	1.62541	1.30569	1.83184	3.05655	1.80333	1.65947	1.3711	1.85731	1.57193	1.78926	1.23689	1.83648	2.11563	1.29986	2.30916	2.14448	1.36295	1.76931	1.85375	2.02883	1.80932	1.66428	2.46962	2.15442	1.71462	1.28782	1.35104	1.46024	1.68325	1.40692	1.08889	1.48368	1.29094	1.39125	1.17708	1.41059	1.46759	1.27124	1.24648	1.65445	1.04974	1.58064
470.004	1.65223	1.20673	1.6225	1.72941	1.37413	2.12651	1.94013	1.62573	1.36218	1.84055	3.03114	1.81326	1.66188	1.40119	1.85628	1.55789	1.81629	1.24804	1.84431	2.09149	1.33274	2.29549	2.16525	1.39057	1.74412	1.88868	2.03834	1.7659	1.66488	2.49124	2.13287	1.72625	1.4063	1.44445	1.53764	1.74526	1.38818	1.10578	1.59411	1.30492	1.41377	1.21862	1.4634	1.54151	1.29998	1.24781	1.68808	1.14259	1.84156
472.004	1.69549	1.20835	1.62829	1.74316	1.37324	2.11868	1.89029	1.63158	1.32864	1.82566	3.06353	1.78473	1.69624	1.38434	1.8561	1.58367	1.82558	1.2539	1.88354	2.12075	1.3162	2.30499	2.15534	1.37467	1.75576	1.87317	2.04303	1.74766	1.6877	2.50904	2.17474	1.68726	1.32322	1.38253	1.53117	1.74176	1.41232	1.10244	1.66268	1.32779	1.48169	1.25187	1.47739	1.59404	1.32021	1.29074	1.74035	1.14003	1.66581
474.004	1.64064	1.22245	1.61095	1.74533	1.37196	2.13599	1.89345	1.63903	1.33707	1.83498	2.97454	1.81175	1.67721	1.39404	1.87153	1.58001	1.83916	1.2375	1.88169	2.1293	1.34113	2.28493	2.12358	1.38242	1.76395	1.85973	2.07499	1.73526	1.70876	2.47146	2.15138	1.70076	1.33223	1.37404	1.5286	1.74533	1.41327	1.10813	1.7277	1.32312	1.52913	1.26215	1.5031	1.6713	1.31168	1.28187	1.78103	1.15274	1.72814
476.004	1.66431	1.20991	1.6312	1.75447	1.38841	2.15797	1.88975	1.65663	1.36446	1.85392	3.04233	1.82873	1.68803	1.38921	1.87374	1.55363	1.81224	1.23219	1.91311	2.10993	1.32895	2.3203	2.1632	1.38535	1.78555	1.84889	2.09018	1.7257	1.69218	2.53313	2.11088	1.6493	1.34359	1.3938	1.55135	1.74021	1.41248	1.11029	1.79581	1.33341	1.58581	1.29978	1.51625	1.70313	1.31631	1.30963	1.81356	1.17939	1.70593
478.004	1.68564	1.21324	1.61962	1.75246	1.39483	2.16806	1.85259	1.65424	1.30004	1.80492	3.00144	1.82585	1.66876	1.39274	1.84971	1.6288	1.84112	1.23874	1.94909	2.15695	1.31526	2.30908	2.16049	1.38595	1.76018	1.89342	2.07678	1.77491	1.71948	2.50284	2.1446	1.67253	1.35417	1.38937	1.58068	1.76883	1.42502	1.12028	1.86161	1.34782	1.62488	1.32213	1.53222	1.75438	1.31799	1.32042	1.83675	1.19971	1.71508
480.004	1.6192	1.21211	1.61453	1.75559	1.3826	2.15356	1.86741	1.64711	1.34089	1.8253	3.00222	1.76303	1.7061	1.36748	1.84666	1.57785	1.81503	1.2072	1.95279	2.11937	1.33027	2.29527	2.14691	1.36239	1.7927	1.86393	2.08384	1.72776	1.71636	2.55285	2.12748	1.69444	1.37511	1.41919	1.59327	1.77132	1.44396	1.12108	1.86673	1.36518	1.63012	1.33564	1.55153	1.73385	1.33537	1.31771	1.83823	1.22113	1.76168
482.004	1.66069	1.21137	1.58289	1.72867	1.39189	2.1439	1.87076	1.6554	1.34742	1.82664	2.96844	1.82356	1.72267	1.38302	1.86825	1.57722	1.81739	1.19661	1.92123	2.14543	1.32845	2.3086	2.15549	1.3854	1.73333	1.84647	2.07347	1.67868	1.69677	2.51948	2.14753	1.62894	1.39152	1.40397	1.61024	1.7595	1.45211	1.12145	1.89067	1.36817	1.67005	1.36362	1.56798	1.84337	1.36125	1.36813	1.85473	1.21081	1.82482
484.004	1.6424	1.21075	1.60965	1.75695	1.39611	2.13026	1.86342	1.65261	1.32557	1.8228	3.00807	1.7935	1.70225	1.38228	1.83668	1.59864	1.83304	1.19815	1.93568	2.09199	1.35737	2.26692	2.15288	1.36661	1.76703	1.87559	2.07172	1.70177	1.67026	2.51174	2.11898	1.61288	1.37661	1.42053	1.61676	1.77338	1.42804	1.11986	1.91089	1.38142	1.67647	1.37257	1.57452	1.8469	1.35127	1.36051	1.85	1.24668	1.86156
486.004	1.65071	1.21567	1.60422	1.74162	1.38527	2.13626	1.85664	1.64901	1.35412	1.80668	2.97611	1.79055	1.71152	1.38499	1.86045	1.612	1.76518	1.19028	1.9664	2.14857	1.32863	2.27245	2.14678	1.38382	1.78269	1.86723	2.12207	1.68784	1.71744	2.519	2.16158	1.59044	1.40579	1.43496	1.63613	1.74896	1.41449	1.11853	1.95883	1.38273	1.69071	1.40132	1.57429	1.8923	1.33959	1.39372	1.88119	1.25426	1.96336
488.004	1.63244	1.21473	1.61328	1.76566	1.40152	2.17595	1.86809	1.66232	1.31114	1.80068	2.95187	1.84013	1.712	1.39502	1.88989	1.58124	1.78943	1.19576	1.97154	2.08025	1.3303	2.25667	2.13826	1.39763	1.73163	1.86374	2.12189	1.68257	1.71275	2.57457	2.14319	1.58811	1.37903	1.42314	1.61537	1.75438	1.41987	1.12212	1.9164	1.3557	1.71128	1.40371	1.55948	1.89095	1.35372	1.39655	1.86851	1.24289	1.94088
490.004	1.60094	1.24623	1.61032	1.76767	1.39023	2.1851	1.83327	1.64866	1.32684	1.79294	2.97043	1.80644	1.69032	1.35889	1.8614	1.61496	1.77963	1.18607	2.00243	2.13145	1.32523	2.24953	2.11567	1.40277	1.74965	1.8727	2.12917	1.71865	1.7056	2.48064	2.11077	1.60829	1.39711	1.42628	1.61369	1.72822	1.41942	1.12527	1.93742	1.38727	1.72442	1.42328	1.60571	1.85637	1.36563	1.38462	1.88365	1.25735	2.00081
492.004	1.61619	1.21499	1.63555	1.74125	1.40241	2.16172	1.83738	1.63596	1.32375	1.78849	2.94881	1.82759	1.7006	1.35327	1.85504	1.60764	1.83043	1.17793	1.99178	2.09701	1.36497	2.26987	2.11215	1.39607	1.76857	1.85285	2.10919	1.64335	1.63367	2.50758	2.09439	1.58958	1.39214	1.44956	1.62432	1.73088	1.42353	1.13493	1.94337	1.37492	1.73894	1.4284	1.59768	1.9053	1.35627	1.40999	1.87703	1.24985	2.03333
494.004	1.59271	1.20702	1.62918	1.73998	1.40036	2.16321	1.81064	1.63042	1.31772	1.79648	2.90471	1.78503	1.71966	1.36755	1.88249	1.56634	1.77236	1.16106	2.01507	2.11537	1.35155	2.25283	2.10846	1.39718	1.74761	1.8235	2.09627	1.65605	1.68558	2.54652	2.13865	1.54904	1.39201	1.43573	1.61217	1.6934	1.43165	1.1356	1.96809	1.38765	1.7388	1.44477	1.59233	1.92441	1.37151	1.4175	1.87708	1.27468	2.07308
496.004	1.57373	1.2263	1.60763	1.72984	1.39796	2.16615	1.81301	1.66584	1.31811	1.81759	2.95379	1.85142	1.70568	1.36918	1.85817	1.61045	1.77353	1.17427	2.0076	2.13339	1.33514	2.25433	2.10129	1.3863	1.77928	1.8458	2.15166	1.64845	1.70215	2.55848	2.09835	1.54742	1.39704	1.42742	1.62225	1.6854	1.43656	1.12628	1.96315	1.37884	1.76015	1.46401	1.59346	1.9229	1.36705	1.45725	1.86831	1.26641	2.09204
498.004	1.61546	1.21065	1.63752	1.72326	1.38988	2.19386	1.80705	1.64471	1.32553	1.79155	2.90125	1.78794	1.6969	1.34439	1.84068	1.58755	1.7681	1.16874	1.99	2.16635	1.34379	2.20471	2.06949	1.40314	1.75598	1.86809	2.10526	1.66535	1.72314	2.5237	2.1077	1.52059	1.36897	1.42055	1.63257	1.62888	1.4367	1.11091	1.7855	1.25726	1.5832	1.31989	1.49532	1.81434	1.32889	1.34221	1.88812	1.24313	2.07562
500.004	1.57164	1.22504	1.60054	1.74338	1.40149	2.14181	1.80566	1.6487	1.33056	1.79003	2.92347	1.83466	1.71356	1.35865	1.86445	1.5962	1.79045	1.15275	2.02341	2.1108	1.33484	2.20951	2.10184	1.39979	1.74987	1.81182	2.11003	1.65297	1.71806	2.48818	2.0887	1.57134	1.40836	1.44818	1.65901	1.6635	1.43882	1.11779	1.95851	1.4023	1.75577	1.46891	1.61049	1.93398	1.39061	1.47643	1.86056	1.27068	2.09999
502.004	1.52978	1.20424	1.61134	1.7376	1.38063	2.16927	1.80575	1.63374	1.35066	1.74818	2.9156	1.81216	1.708	1.35447	1.84482	1.58525	1.80904	1.17149	2.01659	2.08443	1.34152	2.23302	2.06344	1.38158	1.70692	1.83719	2.14232	1.64634	1.70749	2.46806	2.0938	1.52243	1.37413	1.43261	1.63705	1.62276	1.43419	1.11669	1.96258	1.38883	1.75551	1.46299	1.61999	1.92216	1.38666	1.43736	1.8645	1.28442	2.13852
504.004	1.5312	1.21992	1.62289	1.68085	1.38612	2.15134	1.77808	1.63476	1.31192	1.79306	2.88433	1.84207	1.71293	1.35562	1.846	1.60009	1.75359	1.14609	2.04581	2.06504	1.34035	2.21238	2.08124	1.38485	1.74154	1.83483	2.0969	1.65464	1.64534	2.46962	2.11186	1.54157	1.40386	1.44866	1.65943	1.63318	1.4488	1.11874	1.95973	1.39904	1.75404	1.48122	1.60688	1.91873	1.38779	1.42006	1.8446	1.25683	2.09964
506.004	1.53809	1.22598	1.6217	1.72953	1.39081	2.18685	1.75177	1.63275	1.3221	1.77576	2.88187	1.84216	1.72465	1.32472	1.89398	1.59222	1.79314	1.14562	2.05442	2.11204	1.33965	2.21896	2.09311	1.36358	1.74258	1.81242	2.10759	1.60408	1.67302	2.47613	2.10014	1.54128	1.37785	1.45689	1.63103	1.60567	1.44058	1.10304	1.93756	1.39041	1.74577	1.49879	1.65762	2.02056	1.46759	1.52336	1.98067	1.27654	2.14604
508.004	1.5345	1.22828	1.62863	1.71757	1.40609	2.1795	1.7524	1.61553	1.32164	1.75091	2.87203	1.83584	1.7067	1.32256	1.85469	1.58926	1.78552	1.13604	2.01995	2.10961	1.34948	2.24478	2.07819	1.36379	1.73736	1.82223	2.12438	1.57034	1.68192	2.44647	2.05404	1.48156	1.37266	1.45665	1.64231	1.60681	1.44996	1.10387	1.95796	1.38945	1.76445	1.48502	1.60235	1.93457	1.38979	1.47159	1.91255	1.27853	2.09993
510.004	1.53757	1.23165	1.63184	1.73605	1.38167	2.17579	1.75436	1.63539	1.32356	1.76295	2.86523	1.80772	1.71278	1.3293	1.87452	1.58926	1.78972	1.14218	2.02872	2.09952	1.35629	2.18084	2.04794	1.37597	1.74308	1.84649	2.13057	1.52128	1.70769	2.46997	2.07458	1.48723	1.37173	1.45522	1.63003	1.58718	1.45766	1.11041	1.9541	1.40386	1.74368	1.47081	1.59751	1.93704	1.40932	1.44361	1.86718	1.27609	2.12062
512.004	1.53621	1.22309	1.63425	1.73738	1.37401	2.14869	1.73747	1.62506	1.35471	1.75919	2.88543	1.84306	1.72514	1.33053	1.87823	1.59036	1.78598	1.14141	2.06521	2.08465	1.33748	2.20529	2.04274	1.39252	1.71677	1.78259	2.1231	1.59063	1.65781	2.45224	2.07167	1.45912	1.37825	1.45886	1.61977	1.57146	1.44489	1.10283	1.95796	1.40092	1.75553	1.46863	1.57775	1.92547	1.40872	1.45414	1.87733	1.27384	2.12681
514.004	1.53623	1.23874	1.63588	1.735	1.37568	2.1697	1.74636	1.61179	1.3387	1.75823	2.81991	1.83468	1.69732	1.38336	1.82171	1.60255	1.76219	1.13362	2.08992	2.09763	1.35874	2.20096	2.0418	1.39697	1.73523	1.85	2.10335	1.60083	1.69796	2.45804	2.0311	1.49768	1.36241	1.43647	1.6211	1.55444	1.45823	1.10046	1.93352	1.38714	1.74071	1.46645	1.58664	1.914	1.40202	1.44484	1.88513	1.29808	2.08032
516.004	1.53028	1.21428	1.64477	1.70484	1.37676	2.18757	1.71304	1.59524	1.34285	1.72703	2.83742	1.76549	1.70322	1.30972	1.8165	1.62787	1.77677	1.12278	2.07648	2.12617	1.36183	2.19245	2.05005	1.38321	1.71963	1.82907	2.11775	1.61951	1.69329	2.48274	2.05453	1.46536	1.36874	1.44031	1.60717	1.55157	1.43478	1.08339	1.96986	1.39631	1.73659	1.46399	1.58883	1.93235	1.40737	1.46054	1.89442	1.28757	2.10795
518.004	1.52559	1.22248	1.66259	1.7295	1.39711	2.18568	1.71644	1.60999	1.35874	1.76123	2.87987	1.81449	1.73488	1.32023	1.82752	1.61676	1.72625	1.10966	2.0592	2.08389	1.33616	2.22816	2.05072	1.3791	1.73675	1.83766	2.11629	1.58654	1.70425	2.48322	2.07217	1.45114	1.37226	1.4741	1.61107	1.54187	1.43308	1.09128	1.94677	1.40579	1.73984	1.4564	1.58417	1.9179	1.41935	1.44673	1.86089	1.27226	2.11523
520.004	1.50966	1.23148	1.65419	1.67594	1.37173	2.15453	1.70537	1.58671	1.36707	1.75067	2.86565	1.79964	1.70713	1.31289	1.82988	1.58665	1.7934	1.12127	2.08473	2.08465	1.33678	2.18184	2.03077	1.38334	1.676	1.79898	2.14185	1.62173	1.62628	2.44949	2.03746	1.44091	1.35954	1.44801	1.62385	1.54093	1.42509	1.08728	1.95663	1.40193	1.72307	1.47213	1.58427	1.9182	1.44275	1.41049	1.87319	1.26817	2.12755
522.004	1.50575	1.21324	1.63904	1.70478	1.35173	2.18262	1.68643	1.60872	1.35475	1.73425	2.84714	1.76928	1.70902	1.3181	1.8302	1.5788	1.74168	1.1159	2.06692	2.08577	1.32933	2.17117	1.9855	1.38864	1.71463	1.80576	2.12215	1.52328	1.65377	2.44286	2.03285	1.46005	1.35204	1.45456	1.60249	1.52901	1.41491	1.08051	1.91909	1.39854	1.72725	1.48216	1.58685	1.96479	1.45198	1.45517	1.89991	1.28099	2.13639
524.004	1.50122	1.21661	1.62674	1.71068	1.39139	2.15927	1.68004	1.58152	1.35567	1.73071	2.84741	1.78378	1.72505	1.30082	1.81262	1.59309	1.73331	1.1104	2.05031	2.04754	1.33656	2.19437	2.04328	1.34669	1.71064	1.83775	2.05509	1.61325	1.65245	2.41678	2.02115	1.4617	1.35907	1.44921	1.60118	1.51697	1.41495	1.07575	1.92357	1.39713	1.72152	1.4796	1.57412	1.89254	1.46664	1.44786	1.89628	1.26753	2.06871
526.004	1.47797	1.20242	1.64815	1.66796	1.38102	2.18489	1.66029	1.58053	1.37381	1.71012	2.80882	1.83666	1.70156	1.30764	1.8321	1.57898	1.72905	1.11494	2.02358	2.0351	1.33402	2.19776	2.03724	1.38081	1.68097	1.8358	2.10503	1.57911	1.66897	2.40218	2.04589	1.44353	1.37162	1.44189	1.58557	1.5227	1.40318	1.06977	1.91022	1.39713	1.73456	1.46293	1.58625	1.92206	1.44493	1.44916	1.91214	1.28369	2.10804
528.004	1.48654	1.21075	1.68652	1.69445	1.3696	2.14136	1.67849	1.57238	1.36187	1.72793	2.86204	1.76637	1.72312	1.2918	1.8058	1.58061	1.71528	1.09287	2.04738	2.05246	1.34883	2.18309	2.01091	1.36292	1.67935	1.80828	2.08495	1.57633	1.67469	2.41378	2.00947	1.43434	1.37381	1.43239	1.58429	1.48702	1.40868	1.07782	1.91284	1.4024	1.71299	1.45888	1.56867	1.86735	1.42632	1.41827	1.91467	1.28463	2.0502
530.004	1.48974	1.19624	1.64284	1.66803	1.35532	2.16658	1.63241	1.57129	1.39034	1.73572	2.84383	1.76167	1.72931	1.30224	1.80951	1.59239	1.71689	1.09936	2.04651	2.11329	1.34634	2.18873	2.02526	1.34468	1.6926	1.82275	2.07441	1.5336	1.67546	2.43381	2.00043	1.41326	1.30114	1.3763	1.53536	1.46103	1.38974	1.06027	1.86937	1.40037	1.71554	1.46775	1.57624	1.90052	1.46234	1.45017	1.90707	1.27877	1.93037
532.004	1.48169	1.20547	1.64228	1.68447	1.34987	2.17112	1.60303	1.55562	1.34882	1.73315	2.8434	1.84545	1.72694	1.28124	1.79679	1.61769	1.73258	1.08874	2.02829	2.02711	1.35602	2.17887	1.96408	1.34592	1.68944	1.7587	2.07931	1.53871	1.71154	2.39292	2.02515	1.38873	1.37213	1.44586	1.5911	1.49833	1.39432	1.07791	1.91881	1.41162	1.71891	1.47681	1.57695	1.92741	1.46186	1.41594	1.90784	1.29497	2.09895
534.004	1.45234	1.19235	1.61982	1.68113	1.36225	2.16563	1.60523	1.56042	1.38277	1.72523	2.83122	1.78947	1.71669	1.28456	1.80059	1.60485	1.70912	1.08794	2.07158	2.0186	1.33212	2.14855	1.98488	1.34853	1.69807	1.76849	2.05484	1.48962	1.69217	2.4077	1.99152	1.4134	1.35374	1.46401	1.57065	1.50172	1.39655	1.06995	1.91059	1.39952	1.71954	1.47285	1.5589	1.87025	1.43903	1.46017	1.86345	1.27248	2.10237
536.004	1.48112	1.20278	1.67707	1.69164	1.34375	2.17986	1.59724	1.54966	1.35818	1.71096	2.82051	1.77473	1.73734	1.28184	1.79503	1.60924	1.76081	1.09323	2.04608	2.06008	1.34846	2.16989	1.99217	1.34165	1.67202	1.78463	2.01646	1.48332	1.67453	2.38995	2.00139	1.38762	1.35943	1.45013	1.6355	1.65973	1.40805	1.15845	2.10372	1.57799	1.79429	1.49957	1.55428	1.906	1.4909	1.43959	1.93131	1.31906	2.12098
538.004	1.44776	1.19918	1.66785	1.66287	1.34317	2.18577	1.58693	1.54183	1.39145	1.73886	2.77567	1.77794	1.71094	1.265	1.80623	1.58698	1.73533	1.09276	2.06641	2.02589	1.31423	2.13407	1.96272	1.35965	1.69717	1.80059	2.09223	1.48891	1.6744	2.42606	1.9663	1.39986	1.35039	1.41965	1.55706	1.48375	1.37314	1.05787	1.90278	1.38986	1.71086	1.46509	1.56817	1.86645	1.45791	1.41691	1.91232	1.28331	2.07282
540.004	1.48151	1.1963	1.65898	1.69244	1.35927	2.15417	1.59231	1.5402	1.41272	1.71718	2.81408	1.77012	1.71455	1.28249	1.78729	1.61175	1.75045	1.08431	2.09444	2.05047	1.339	2.14591	1.99638	1.35283	1.63836	1.77109	2.09493	1.48256	1.68388	2.40611	1.96229	1.38995	1.35903	1.4459	1.55819	1.49076	1.39747	1.05737	1.89143	1.38534	1.70178	1.4579	1.5655	1.88871	1.45451	1.44085	1.93973	1.29069	2.07922
542.004	1.47402	1.1928	1.6284	1.65415	1.35869	2.15329	1.5838	1.52782	1.41894	1.74088	2.77103	1.77307	1.73106	1.30253	1.79469	1.61556	1.73153	1.08327	2.02406	1.98232	1.31423	2.1588	1.96723	1.35167	1.66341	1.77944	2.1002	1.4779	1.70836	2.39888	1.95296	1.38209	1.36045	1.42524	1.53004	1.47909	1.37806	1.06036	1.87925	1.40376	1.72691	1.44525	1.55724	1.88964	1.46039	1.40987	1.92694	1.29038	2.09196
544.004	1.50284	1.18762	1.67837	1.66095	1.36233	2.14066	1.55997	1.51925	1.37661	1.74272	2.79221	1.77025	1.72685	1.281	1.82142	1.60867	1.67984	1.08627	2.00868	2.05316	1.30101	2.16091	1.93854	1.33164	1.64653	1.80882	2.11211	1.4137	1.68481	2.38029	1.94668	1.36058	1.3541	1.44434	1.54769	1.46052	1.38547	1.0584	1.89152	1.39628	1.69815	1.43977	1.53912	1.90255	1.49965	1.41432	1.93533	1.28255	2.03095
546.004	1.49779	1.19828	1.64525	1.66472	1.34461	2.1746	1.55227	1.53759	1.37124	1.73011	2.78511	1.79445	1.74272	1.27395	1.78407	1.5934	1.75814	1.07752	2.05641	2.04186	1.37169	2.18106	1.95002	1.36806	1.66023	1.78866	2.09989	1.43417	1.64814	2.36155	1.9595	1.37796	1.34888	1.4047	1.55083	1.46521	1.37727	1.05355	1.88033	1.39437	1.70036	1.4496	1.5358	1.87021	1.49602	1.40606	1.9196	1.26959	2.06767
548.004	1.48874	1.19468	1.66505	1.64831	1.35935	2.19319	1.56541	1.52087	1.39239	1.68926	2.79637	1.79359	1.71236	1.26539	1.75949	1.60082	1.71639	1.085	2.04488	1.99631	1.35405	2.16975	1.9492	1.32394	1.67797	1.76967	2.04799	1.43026	1.62588	2.37696	1.95256	1.36291	1.34881	1.4347	1.54054	1.49388	1.37092	1.05723	1.88408	1.39304	1.7022	1.44946	1.54277	1.87046	1.48662	1.41864	1.92891	1.2867	2.02351
550.004	1.46395	1.19513	1.65397	1.65879	1.34596	2.14622	1.52169	1.5093	1.39262	1.69499	2.7735	1.79613	1.69552	1.2496	1.79762	1.60826	1.65768	1.08307	2.01529	2.02428	1.34262	2.12079	1.94839	1.33011	1.68734	1.76796	2.05999	1.45292	1.65455	2.34523	1.9559	1.37096	1.34533	1.42702	1.53099	1.47375	1.37058	1.05108	1.86937	1.39485	1.69875	1.43118	1.55487	1.85766	1.50328	1.42128	1.94727	1.27314	2.04229
552.004	1.44233	1.20712	1.69477	1.67347	1.35246	2.19766	1.5634	1.51427	1.3716	1.70325	2.82218	1.79751	1.72381	1.2739	1.80525	1.60142	1.68494	1.06698	2.03091	1.99366	1.32404	2.15939	1.94799	1.31385	1.67492	1.78634	2.00759	1.46745	1.62525	2.382	1.95628	1.35483	1.33671	1.38678	1.52276	1.45798	1.34897	1.01583	1.83712	1.38112	1.65673	1.43591	1.57215	1.90898	1.49367	1.42151	1.96006	1.35193	2.05099
554.004	1.47242	1.18483	1.69059	1.62377	1.33965	2.13221	1.55412	1.50598	1.37003	1.715	2.73954	1.80581	1.72595	1.2472	1.79431	1.60272	1.69237	1.07055	2.02548	2	1.31096	2.12996	1.94965	1.30876	1.64497	1.7584	2.00537	1.48194	1.6549	2.32815	1.89622	1.33566	1.35686	1.39946	1.52292	1.47002	1.36444	1.04186	1.87323	1.39899	1.68473	1.42862	1.55764	1.84175	1.48564	1.38588	1.9062	1.26985	2.02833
556.004	1.47116	1.18901	1.68608	1.61718	1.35153	2.14233	1.49835	1.51307	1.37556	1.71198	2.75992	1.77702	1.72892	1.25932	1.78741	1.5854	1.68072	1.07152	2.01582	2.01092	1.31815	2.09939	1.89018	1.32584	1.64465	1.77271	2.03667	1.41596	1.62014	2.34367	1.9347	1.31709	1.36676	1.41478	1.50082	1.45535	1.36144	1.05382	1.86244	1.39008	1.67929	1.4283	1.53991	1.86143	1.48277	1.41733	1.91423	1.26485	2.04174
558.004	1.42802	1.17683	1.68231	1.62522	1.3595	2.15197	1.51522	1.47955	1.42084	1.69793	2.76585	1.78766	1.72661	1.25893	1.76896	1.55589	1.67851	1.07058	2.00577	1.96311	1.30937	2.10092	1.92025	1.3197	1.64409	1.78848	2.064	1.43413	1.66045	2.33146	1.91696	1.30847	1.37362	1.41364	1.50271	1.45576	1.36226	1.05055	1.82988	1.39169	1.68184	1.43301	1.53087	1.83353	1.50995	1.40371	1.90876	1.24718	2.02278
560.004	1.47834	1.16808	1.68054	1.60173	1.34604	2.14541	1.52964	1.48418	1.37997	1.68122	2.73297	1.78426	1.7086	1.28223	1.74288	1.58961	1.66254	1.0582	2.02582	2.01483	1.34649	2.10931	1.92312	1.30112	1.64601	1.78728	2.0234	1.39419	1.65704	2.32351	1.91589	1.33677	1.35005	1.42746	1.49698	1.45329	1.35528	1.0428	1.87068	1.39761	1.68863	1.4252	1.51623	1.84974	1.51748	1.40255	1.92554	1.25304	2.05572
562.004	1.42412	1.18791	1.68217	1.6629	1.35192	2.14397	1.5245	1.49349	1.39433	1.70906	2.72846	1.76435	1.68758	1.25099	1.73687	1.56356	1.65196	1.06549	2.00026	2.03879	1.35644	2.10898	1.91244	1.3099	1.67544	1.80743	2.02836	1.38653	1.62533	2.31913	1.90494	1.35153	1.36568	1.41858	1.50425	1.45448	1.36232	1.04183	1.84091	1.38446	1.67232	1.42306	1.54715	1.84902	1.51718	1.42837	1.9273	1.25233	2.04975
564.004	1.48722	1.15924	1.70123	1.62043	1.36086	2.14905	1.50766	1.48347	1.39431	1.72074	2.71478	1.78096	1.70135	1.24374	1.76384	1.60129	1.65933	1.0618	1.96548	1.96857	1.3286	2.08322	1.91462	1.2817	1.62298	1.78274	2.04225	1.42745	1.62841	2.34321	1.86466	1.33048	1.36283	1.39029	1.49347	1.47246	1.3414	1.03578	1.86218	1.39771	1.65972	1.41948	1.5259	1.85549	1.53256	1.38552	1.91083	1.2438	2.04745
566.004	1.46995	1.17735	1.68666	1.60464	1.34066	2.14224	1.49131	1.48996	1.37652	1.69427	2.70043	1.75976	1.69735	1.25572	1.74927	1.57788	1.67593	1.06153	1.98099	2.00781	1.35387	2.09506	1.8819	1.30486	1.61533	1.73571	2.02669	1.42845	1.6121	2.30394	1.91425	1.31203	1.36253	1.41233	1.492	1.45448	1.35123	1.0307	1.85242	1.38428	1.66051	1.42982	1.53731	1.85278	1.52056	1.39736	1.92175	1.24912	2.03069
568.004	1.46429	1.18201	1.70815	1.61474	1.35002	2.135	1.46615	1.46717	1.37755	1.69621	2.71936	1.78189	1.71188	1.23081	1.77765	1.57336	1.63874	1.05691	1.98745	1.97762	1.32359	2.0977	1.87154	1.30099	1.61553	1.78683	2.04482	1.47168	1.60773	2.31506	1.90275	1.33573	1.35255	1.40853	1.49724	1.44118	1.34496	1.03946	1.80595	1.36521	1.64131	1.394	1.51395	1.81997	1.52088	1.38046	1.93766	1.23844	2.04886
570.004	1.43292	1.17249	1.68137	1.59567	1.36225	2.13642	1.49242	1.47274	1.38625	1.69086	2.70746	1.78109	1.70643	1.24122	1.74041	1.58444	1.6473	1.05704	1.99531	2.01357	1.34524	2.10945	1.9027	1.28483	1.6357	1.777	1.99574	1.43517	1.64448	2.28974	1.91188	1.321	1.36714	1.41785	1.4737	1.44437	1.3501	1.0321	1.82226	1.36373	1.65541	1.41826	1.52758	1.85533	1.53676	1.37745	1.91648	1.24813	2.01882
572.004	1.4406	1.15713	1.67236	1.65736	1.35525	2.12552	1.46775	1.45214	1.37273	1.66412	2.69572	1.79484	1.74762	1.20072	1.72136	1.59059	1.63159	1.04312	1.97854	1.94154	1.32326	2.0955	1.88666	1.26246	1.61427	1.74164	2.00809	1.45129	1.56353	2.28566	1.87758	1.32664	1.35901	1.38643	1.47223	1.46236	1.34152	1.02575	1.84888	1.38923	1.65014	1.41121	1.51139	1.82893	1.55897	1.3997	1.88718	1.25253	2.02158
574.004	1.41353	1.16747	1.69231	1.63406	1.3602	2.16361	1.47999	1.45419	1.40159	1.70533	2.70222	1.75351	1.71876	1.2483	1.75301	1.57835	1.64076	1.04912	1.99231	2.00002	1.31308	2.11429	1.88331	1.28815	1.63337	1.79061	2.01229	1.42499	1.62056	2.328	1.88395	1.27568	1.37396	1.38139	1.47011	1.44428	1.33878	1.02398	1.8085	1.36714	1.63568	1.40195	1.50755	1.82379	1.49787	1.38933	1.88626	1.23615	2.04349
576.004	1.44846	1.16021	1.67483	1.63758	1.36829	2.15936	1.46416	1.45334	1.41865	1.71584	2.71585	1.77172	1.74525	1.21418	1.74234	1.57023	1.63038	1.03704	1.98599	1.98027	1.30859	2.07539	1.8902	1.26981	1.58328	1.71764	2.02163	1.36104	1.58057	2.2822	1.84996	1.3117	1.36043	1.38715	1.46428	1.4523	1.33448	1.02386	1.83939	1.38757	1.66021	1.47019	1.57895	1.94886	1.61454	1.49375	1.97678	1.256	2.00585
578.004	1.49171	1.1615	1.65513	1.64781	1.35416	2.16134	1.45339	1.43806	1.4022	1.67015	2.68668	1.77641	1.7166	1.24238	1.72752	1.60104	1.66641	1.04535	1.94318	1.97034	1.3079	2.06119	1.90089	1.26346	1.63135	1.78463	1.97967	1.39965	1.61495	2.31416	1.84079	1.28107	1.37286	1.41327	1.45226	1.44621	1.33835	1.02059	1.8365	1.36054	1.64028	1.41217	1.51508	1.83042	1.54774	1.39895	1.87063	1.23591	2.05568
580.004	1.44361	1.16209	1.65328	1.63326	1.3621	2.13116	1.45954	1.43492	1.38145	1.69863	2.66593	1.72888	1.71639	1.22383	1.74006	1.54957	1.62633	1.0538	1.94423	1.96219	1.30775	2.07986	1.87429	1.27116	1.60138	1.76545	1.99984	1.42376	1.61317	2.27648	1.86945	1.28132	1.34646	1.40446	1.45852	1.44026	1.33095	1.02632	1.81909	1.36804	1.64004	1.40122	1.5246	1.80268	1.5626	1.38691	1.82156	1.22936	2.00173
582.004	1.48376	1.15937	1.66796	1.61709	1.35602	2.10734	1.44996	1.43912	1.38538	1.68306	2.68967	1.72077	1.71876	1.22148	1.73612	1.54182	1.62079	1.04207	1.92407	1.99414	1.30523	2.07458	1.82069	1.24359	1.61567	1.74709	1.98257	1.41717	1.60864	2.24881	1.82779	1.29921	1.35672	1.37911	1.44299	1.43823	1.34406	1.01698	1.82168	1.36498	1.631	1.40413	1.51219	1.86225	1.55334	1.39493	1.84793	1.21452	1.97584
584.004	1.44209	1.14019	1.64685	1.61944	1.35296	2.1199	1.44531	1.42141	1.41168	1.67944	2.70043	1.71771	1.72489	1.22189	1.70757	1.56436	1.64105	1.04161	1.95027	1.93253	1.30909	2.04749	1.84989	1.24454	1.59325	1.73266	2.02019	1.38529	1.63874	2.279	1.8349	1.28718	1.35863	1.40088	1.44558	1.43719	1.33425	1.02271	1.76758	1.30753	1.56844	1.3349	1.43754	1.788	1.50483	1.33232	1.99189	1.25518	2.03168
586.004	1.42265	1.16611	1.67829	1.63527	1.3506	2.08911	1.41996	1.42656	1.38049	1.69779	2.68895	1.74874	1.70229	1.21344	1.71457	1.53721	1.57052	1.0399	1.90736	1.98122	1.32179	2.06166	1.85609	1.25524	1.5681	1.74331	1.9359	1.35528	1.61641	2.22687	1.80756	1.27809	1.36971	1.39389	1.43537	1.43448	1.33915	1.00292	1.81991	1.36508	1.6359	1.39654	1.51737	1.85027	1.56687	1.38092	1.85051	1.23301	1.99112
588.004	1.43803	1.13591	1.65128	1.62451	1.36771	2.12275	1.43943	1.43894	1.35899	1.66272	2.673	1.78676	1.72114	1.2216	1.71033	1.53455	1.60008	1.03984	1.95308	1.94369	1.32039	2.06544	1.8402	1.25168	1.59966	1.73959	1.94993	1.33917	1.63029	2.27035	1.82911	1.25224	1.3592	1.369	1.44802	1.42941	1.33216	1.00442	1.80549	1.34975	1.64486	1.40072	1.51737	1.829	1.55639	1.41464	1.83044	1.23312	1.96003
590.004	1.41319	1.13802	1.662	1.61174	1.36341	2.12239	1.42477	1.42998	1.39863	1.663	2.64256	1.71267	1.7334	1.22484	1.72556	1.5518	1.59646	1.03946	1.93633	1.94509	1.31492	2.07558	1.83316	1.25803	1.58782	1.74822	1.98881	1.36738	1.63372	2.25499	1.81617	1.27274	1.38961	1.37797	1.44412	1.44009	1.35448	1.00647	1.81534	1.3441	1.62783	1.38519	1.52234	1.82628	1.581	1.37576	1.82082	1.22837	2.0303
592.004	1.44477	1.1385	1.64292	1.62673	1.35103	2.11336	1.44738	1.41566	1.39865	1.66811	2.68479	1.71388	1.73373	1.20488	1.69407	1.55185	1.56691	1.03343	1.91311	1.93353	1.30488	2.06691	1.81296	1.22361	1.59073	1.72249	1.9823	1.37626	1.61548	2.21317	1.81288	1.25917	1.35523	1.37459	1.43778	1.41761	1.35751	1.01282	1.78297	1.31516	1.60499	1.38283	1.49629	1.86807	1.5679	1.37502	1.92955	1.24502	2.02004
594.004	1.43612	1.14531	1.64566	1.6353	1.36117	2.07879	1.42978	1.41968	1.38469	1.6637	2.64762	1.73717	1.70066	1.22121	1.71013	1.54049	1.58082	1.03869	1.90198	1.8989	1.30256	2.05427	1.81578	1.25252	1.60993	1.72542	1.94061	1.33891	1.6226	2.19625	1.80841	1.27138	1.34472	1.35461	1.41956	1.41621	1.33794	1.00267	1.78718	1.34867	1.62578	1.40565	1.49339	1.82112	1.58285	1.34711	1.83041	1.23243	1.97966
596.004	1.4731	1.12833	1.63394	1.62055	1.34495	2.10862	1.44376	1.42593	1.40938	1.67499	2.63424	1.7114	1.70225	1.2185	1.71385	1.56752	1.57188	1.04689	1.92491	1.88019	1.27631	2.05413	1.80463	1.24472	1.56554	1.72253	1.92721	1.39344	1.57114	2.21441	1.81456	1.25496	1.36808	1.35768	1.42647	1.42805	1.35835	0.997699	1.80287	1.3324	1.6117	1.398	1.48658	1.81499	1.58403	1.39314	1.83317	1.21322	2.03077
598.004	1.44215	1.13678	1.63635	1.60782	1.35029	2.14804	1.40894	1.41661	1.39475	1.65314	2.64328	1.76452	1.71855	1.21507	1.69531	1.54679	1.55663	1.03795	1.91866	1.93795	1.31039	2.08069	1.79468	1.2549	1.58632	1.71012	1.95993	1.3842	1.58535	2.21446	1.79503	1.24958	1.35814	1.36705	1.42532	1.41432	1.35085	1.00032	1.77757	1.31285	1.61455	1.37014	1.48903	1.79523	1.59011	1.37195	1.80504	1.20442	1.95482
600.004	1.4232	1.13497	1.64308	1.58887	1.34	2.09008	1.40657	1.40843	1.41427	1.66683	2.65816	1.74099	1.69444	1.20471	1.69347	1.51314	1.54433	1.04405	1.93544	1.95792	1.29921	2.04757	1.82676	1.23779	1.57691	1.699	1.95378	1.33559	1.57625	2.21143	1.77827	1.23615	1.39199	1.36862	1.40953	1.40076	1.3498	0.9948	1.76586	1.3248	1.61212	1.36994	1.46965	1.79742	1.5834	1.37144	1.79535	1.20511	2.00411
602.004	1.42574	1.13536	1.6522	1.625	1.3633	2.10102	1.43913	1.41026	1.42009	1.6552	2.6515	1.72728	1.68897	1.20677	1.69799	1.55945	1.55759	1.03192	1.90753	1.90159	1.28335	2.04137	1.79285	1.23908	1.58716	1.74031	1.96218	1.33149	1.53576	2.23443	1.79317	1.26218	1.33535	1.36373	1.3999	1.38828	1.34938	0.994592	1.76317	1.3194	1.58872	1.36418	1.46904	1.80893	1.59963	1.36332	1.82266	1.20388	1.99108
604.004	1.4661	1.13244	1.63918	1.62714	1.36697	2.09983	1.41291	1.39449	1.39826	1.65944	2.64405	1.74551	1.71795	1.22625	1.70147	1.52848	1.54799	1.04697	1.92092	1.94682	1.28886	2.03454	1.79954	1.25582	1.58151	1.75371	1.9475	1.3542	1.57861	2.18959	1.76511	1.26516	1.3605	1.37294	1.42131	1.41348	1.3396	0.981752	1.75651	1.32467	1.6113	1.36566	1.46835	1.79425	1.58593	1.37957	1.81456	1.21112	2.02116
606.004	1.43761	1.134	1.60176	1.57858	1.36856	2.06272	1.41958	1.40589	1.37786	1.67455	2.62542	1.72976	1.73455	1.2173	1.71313	1.53841	1.54161	1.02955	1.89695	1.88389	1.26368	2.03196	1.79235	1.23539	1.59113	1.7155	1.89005	1.3354	1.56109	2.21239	1.77375	1.23058	1.37084	1.36876	1.40542	1.39832	1.34772	0.984399	1.74817	1.3002	1.60905	1.34097	1.45358	1.77619	1.57795	1.36699	1.77252	1.19406	1.99466
608.004	1.42894	1.12464	1.58563	1.61162	1.36724	2.08688	1.40431	1.40419	1.37813	1.6883	2.62191	1.71515	1.72931	1.1989	1.68855	1.52289	1.51936	1.05146	1.88479	1.94301	1.26579	2.03876	1.74986	1.24767	1.54533	1.70594	1.95069	1.33929	1.56097	2.18979	1.76663	1.29996	1.37192	1.35672	1.40694	1.39416	1.31848	0.980694	1.77192	1.31423	1.61483	1.37589	1.45516	1.80538	1.60296	1.38205	1.76354	1.1936	1.9884
610.004	1.46201	1.12412	1.58555	1.60386	1.35676	2.10077	1.39945	1.39841	1.38704	1.66268	2.64004	1.70373	1.71088	1.19369	1.7021	1.48977	1.5442	1.03585	1.88729	1.87652	1.28435	2.0394	1.76533	1.24601	1.56177	1.66485	1.9084	1.34101	1.58239	2.21562	1.75685	1.2476	1.36033	1.36058	1.38898	1.40342	1.32023	0.984675	1.74176	1.30344	1.59308	1.35634	1.43794	1.79223	1.58766	1.38453	1.78239	1.19032	2.00541
612.004	1.45449	1.11414	1.60439	1.58501	1.36655	2.08434	1.39134	1.38401	1.40953	1.64661	2.62021	1.68664	1.71091	1.22133	1.70176	1.52901	1.51682	1.02375	1.87025	1.91248	1.26753	2.01481	1.7836	1.24899	1.56313	1.72718	1.88424	1.29591	1.59628	2.16787	1.74907	1.27475	1.36852	1.36648	1.39037	1.40417	1.33891	0.981384	1.7642	1.31609	1.6108	1.38093	1.44903	1.79521	1.60386	1.38092	1.76692	1.18313	2.04209
614.004	1.45276	1.12308	1.58062	1.58965	1.37289	2.05315	1.39365	1.37882	1.38398	1.66471	2.59019	1.72627	1.69026	1.21517	1.68403	1.50835	1.50149	1.03825	1.89609	1.91296	1.27344	2.02376	1.80572	1.24665	1.56808	1.70854	1.91674	1.34385	1.51482	2.16071	1.74173	1.27472	1.35215	1.34145	1.39157	1.39106	1.31574	0.975655	1.74743	1.29832	1.60465	1.34765	1.43322	1.78327	1.60089	1.33124	1.76814	1.17894	2.00339
616.004	1.44975	1.12188	1.58187	1.60417	1.34983	2.09569	1.37124	1.37141	1.39744	1.65416	2.6235	1.7289	1.72072	1.21363	1.69704	1.52409	1.50279	1.0363	1.90491	1.92651	1.29789	2.03479	1.77721	1.24741	1.53618	1.71938	1.91384	1.34948	1.55735	2.18285	1.7575	1.24064	1.36776	1.36974	1.39628	1.39401	1.31155	0.983225	1.75207	1.31755	1.60732	1.36568	1.42172	1.77723	1.61747	1.37604	1.78001	1.18275	2.01736
618.004	1.43573	1.11793	1.57145	1.58872	1.35099	2.05481	1.39109	1.36933	1.4174	1.62904	2.5821	1.67438	1.69543	1.1995	1.72766	1.51705	1.50701	1.02669	1.87039	1.91589	1.25364	2.01478	1.80168	1.25627	1.55803	1.70314	1.89746	1.32168	1.55794	2.14124	1.72917	1.26416	1.36937	1.34354	1.38411	1.40344	1.29608	0.974343	1.67769	1.27254	1.52459	1.27324	1.31765	1.68888	1.5082	1.24643	1.79942	1.17971	1.97551
620.004	1.4443	1.10128	1.56744	1.61153	1.37022	2.04304	1.38701	1.37477	1.42581	1.66056	2.55554	1.68673	1.6905	1.21039	1.69733	1.48057	1.50003	1.02545	1.84722	1.88397	1.26117	2.00953	1.775	1.23948	1.52241	1.67948	1.89966	1.32068	1.49891	2.11688	1.74533	1.24412	1.36572	1.36283	1.37898	1.39696	1.29971	0.970109	1.73751	1.2986	1.60349	1.38457	1.43093	1.76965	1.59951	1.36637	1.74275	1.18473	1.97407
622.004	1.46854	1.11466	1.56547	1.61626	1.3737	2.07007	1.36694	1.36037	1.39212	1.64115	2.57567	1.71108	1.66954	1.205	1.68046	1.52126	1.52509	1.0421	1.91188	1.8693	1.25882	2.04224	1.77426	1.2496	1.56588	1.67228	1.88721	1.30108	1.54397	2.12495	1.73374	1.22275	1.36481	1.32667	1.38084	1.39885	1.30978	0.97524	1.74024	1.29157	1.59995	1.36298	1.43485	1.81595	1.62602	1.36449	1.7642	1.17766	1.98055
624.004	1.45745	1.1144	1.54791	1.60012	1.3814	2.05194	1.36571	1.35977	1.37235	1.62914	2.59221	1.73482	1.70646	1.18251	1.70043	1.48844	1.52079	1.03905	1.85128	1.90138	1.27045	1.98555	1.74721	1.24543	1.55985	1.67243	1.89497	1.38925	1.52161	2.11799	1.70993	1.2239	1.3894	1.33299	1.38481	1.39491	1.2937	0.974504	1.73827	1.30196	1.59465	1.3575	1.42995	1.78884	1.61341	1.3717	1.73329	1.1699	2.001
626.004	1.42178	1.11443	1.53938	1.58894	1.36372	2.01524	1.39161	1.34633	1.38773	1.64049	2.51247	1.66593	1.68199	1.18894	1.72729	1.49574	1.50062	1.04224	1.85775	1.87405	1.27058	1.98536	1.76774	1.22506	1.55468	1.69979	1.91505	1.25915	1.54781	2.11216	1.70201	1.2462	1.37296	1.33038	1.36497	1.38981	1.29255	0.96859	1.73937	1.30447	1.59732	1.3353	1.37877	1.79115	1.60256	1.31087	1.7817	1.17233	2.00364
628.004	1.43641	1.09716	1.55824	1.57898	1.3725	2.02519	1.36158	1.34996	1.37458	1.61557	2.57241	1.64852	1.69522	1.19948	1.70374	1.48686	1.49955	1.02931	1.86412	1.95637	1.25199	1.99694	1.73092	1.22464	1.57044	1.67815	1.90326	1.32862	1.51409	2.12997	1.71275	1.23766	1.38373	1.34924	1.37646	1.38019	1.29587	0.962654	1.7373	1.29596	1.59164	1.32259	1.40568	1.79107	1.67239	1.35788	1.76684	1.17551	2.02004
630.004	1.46799	1.10951	1.50522	1.57509	1.38783	2.02908	1.37249	1.34848	1.39579	1.60404	2.55631	1.65806	1.71112	1.1953	1.6726	1.47849	1.50149	1.04747	1.84362	1.88455	1.23448	1.97958	1.75559	1.24319	1.52525	1.67483	1.88505	1.29951	1.52954	2.11713	1.69158	1.26118	1.34964	1.33025	1.36756	1.38413	1.28295	0.962447	1.72462	1.2798	1.59306	1.32632	1.40522	1.79115	1.62649	1.38525	1.75091	1.16859	1.96911
632.004	1.44031	1.10727	1.5212	1.58612	1.35393	2.07149	1.37181	1.3494	1.39149	1.64203	2.4883	1.64137	1.70159	1.19746	1.70573	1.4905	1.45849	1.0325	1.84511	1.88316	1.29111	1.99805	1.76134	1.25714	1.56728	1.65936	1.89087	1.34832	1.58355	2.08439	1.71478	1.25342	1.35922	1.33755	1.38377	1.38836	1.28136	0.957798	1.74773	1.32821	1.62895	1.39768	1.45402	1.8519	1.72153	1.41982	1.74275	1.16741	2.00238
634.004	1.41704	1.09898	1.51021	1.57225	1.34956	2.06956	1.35195	1.35257	1.36479	1.61247	2.5181	1.64656	1.67814	1.17805	1.7034	1.47706	1.49356	1.03635	1.87614	1.91282	1.24428	1.97696	1.71875	1.24314	1.55194	1.65366	1.86531	1.31161	1.53423	2.10744	1.7063	1.27468	1.37175	1.33428	1.37555	1.39912	1.2747	0.956763	1.70346	1.28055	1.57685	1.31997	1.39882	1.77298	1.6398	1.36133	1.72278	1.14546	1.99579
636.004	1.42212	1.09719	1.50807	1.60751	1.36171	2.04207	1.35973	1.32855	1.36648	1.63372	2.54099	1.6599	1.6755	1.18307	1.68394	1.47585	1.47699	1.05102	1.84665	1.86057	1.2364	1.97683	1.73201	1.24035	1.51328	1.65705	1.85558	1.3099	1.51508	2.06187	1.69429	1.23572	1.36814	1.33095	1.36879	1.39198	1.29208	0.956763	1.69041	1.27121	1.56408	1.32658	1.39937	1.77555	1.63572	1.36724	1.73592	1.1499	1.97815
638.004	1.45525	1.09078	1.48497	1.61521	1.37835	2.07095	1.35266	1.33289	1.38176	1.61549	2.52918	1.63809	1.66353	1.19261	1.67885	1.48222	1.46434	1.03585	1.8385	1.85063	1.25254	1.99455	1.73685	1.24087	1.5158	1.69097	1.83753	1.31686	1.53779	2.07521	1.67547	1.22986	1.36018	1.35895	1.37473	1.3775	1.29206	0.959041	1.70787	1.27174	1.56589	1.33018	1.38303	1.80623	1.6538	1.34366	1.72114	1.14313	1.95935
640.004	1.46311	1.08064	1.47511	1.61796	1.34797	2.03443	1.35127	1.34146	1.39512	1.63675	2.49635	1.66871	1.66401	1.17704	1.68291	1.51264	1.473	1.04364	1.84066	1.82852	1.24553	1.95646	1.76583	1.23671	1.52929	1.65822	1.86801	1.30377	1.51437	2.05097	1.6765	1.23999	1.36521	1.31483	1.36489	1.37796	1.28855	0.957729	1.70918	1.27553	1.57155	1.29115	1.38059	1.8045	1.65956	1.33361	1.7169	1.13842	1.98423
642.004	1.43578	1.08832	1.45126	1.59697	1.36391	2.04845	1.35456	1.32978	1.38072	1.61699	2.4675	1.62475	1.67601	1.16078	1.71123	1.46232	1.47136	1.0467	1.82018	1.86008	1.25309	1.98608	1.74391	1.22825	1.52016	1.69405	1.86702	1.30975	1.52675	2.06631	1.67994	1.24785	1.3644	1.34577	1.36269	1.37866	1.2839	0.947766	1.69069	1.27962	1.56089	1.30162	1.37218	1.788	1.65923	1.35149	1.70692	1.14992	2.00587
644.004	1.41418	1.08433	1.45101	1.59675	1.3626	2.05016	1.34936	1.34294	1.36039	1.58969	2.52208	1.66324	1.67553	1.14252	1.70746	1.44241	1.46271	1.03811	1.80307	1.83829	1.24443	1.95093	1.70244	1.24051	1.50537	1.62163	1.87449	1.29842	1.51347	2.04729	1.64962	1.21144	1.35257	1.32944	1.36672	1.37813	1.28765	0.944084	1.69237	1.27706	1.57977	1.30132	1.38468	1.79186	1.67514	1.34686	1.73027	1.13232	1.98327
646.004	1.4177	1.08751	1.45439	1.56671	1.35316	2.04182	1.36713	1.33701	1.37337	1.61863	2.51249	1.61614	1.68419	1.19422	1.6838	1.48995	1.43102	1.04513	1.78953	1.81499	1.25226	1.9541	1.70884	1.25582	1.51982	1.64929	1.84831	1.26941	1.52076	2.04938	1.65488	1.23855	1.38723	1.33678	1.36319	1.37279	1.29887	0.945165	1.68334	1.26609	1.54884	1.30468	1.36963	1.77792	1.68254	1.34505	1.71171	1.14673	1.98323
648.004	1.402	1.08809	1.43694	1.58402	1.35981	2.01198	1.31367	1.32191	1.3531	1.5992	2.48997	1.62866	1.68385	1.16426	1.69413	1.46151	1.45385	1.03995	1.79994	1.88364	1.27112	1.95654	1.71007	1.23629	1.50939	1.61653	1.85148	1.26684	1.48979	1.99932	1.64168	1.23198	1.36168	1.32213	1.36115	1.37308	1.29124	0.939896	1.68706	1.27014	1.57565	1.31002	1.37453	1.77653	1.68757	1.35092	1.71869	1.13481	2.0316
650.004	1.43159	1.07928	1.42492	1.56915	1.36914	2.04944	1.35141	1.31546	1.35087	1.60941	2.49745	1.61478	1.66587	1.16593	1.68181	1.42731	1.46689	1.04337	1.80309	1.86755	1.26087	1.96154	1.72373	1.25147	1.50755	1.6419	1.87729	1.28908	1.50227	2.00898	1.64962	1.23726	1.37137	1.33878	1.35557	1.37772	1.28116	0.941967	1.66388	1.26414	1.54357	1.30978	1.35884	1.75175	1.65816	1.35956	1.67864	1.12039	2.01412
652.004	1.40333	1.07789	1.44062	1.61394	1.37196	2.04043	1.35342	1.32583	1.35335	1.63358	2.46857	1.66906	1.66287	1.17534	1.7061	1.45108	1.46315	1.03962	1.79432	1.83245	1.22295	1.91678	1.69399	1.233	1.52371	1.61777	1.8427	1.27346	1.47923	2.03745	1.67119	1.25371	1.37198	1.33062	1.35861	1.38495	1.28737	0.947467	1.65228	1.26617	1.55185	1.30822	1.36031	1.76349	1.65953	1.34634	1.70334	1.13118	2.01108
654.004	1.42784	1.0659	1.43337	1.56863	1.37049	2.02099	1.3371	1.3229	1.34932	1.60817	2.45893	1.59769	1.68978	1.16793	1.6903	1.45853	1.44815	1.05327	1.80754	1.81884	1.24211	1.94732	1.71102	1.23463	1.53628	1.5877	1.82204	1.27455	1.47803	2.03531	1.64911	1.22602	1.34176	1.32676	1.35688	1.36616	1.28248	0.949123	1.67346	1.26062	1.54982	1.30512	1.33338	1.73773	1.67251	1.34845	1.69416	1.11239	1.98181
656.004	1.42084	1.08524	1.42417	1.58322	1.3775	1.98616	1.33516	1.31475	1.3048	1.61013	2.48377	1.65311	1.66618	1.16716	1.74366	1.45785	1.44289	1.04763	1.773	1.83534	1.24685	1.92698	1.69681	1.22722	1.5184	1.62355	1.8478	1.31155	1.45415	2.02376	1.65244	1.24232	1.38354	1.32768	1.35096	1.37786	1.28822	0.939988	1.66285	1.24388	1.56079	1.30914	1.33986	1.76214	1.67511	1.32722	1.66583	1.12039	2.00248
658.004	1.41154	1.06544	1.41949	1.60049	1.36422	2.00326	1.32235	1.31189	1.33788	1.62656	2.43992	1.63064	1.65517	1.15555	1.73955	1.47641	1.42777	1.06535	1.76295	1.83707	1.25558	1.93854	1.71627	1.25205	1.52481	1.62792	1.82481	1.2899	1.47105	1.98202	1.64092	1.25162	1.3564	1.31795	1.34989	1.36297	1.28243	0.953817	1.67171	1.25204	1.5745	1.31465	1.36239	1.76398	1.6306	1.31533	1.66304	1.1049	1.95944
660.004	1.40103	1.06761	1.42927	1.57945	1.38109	1.99429	1.31248	1.29895	1.31557	1.57028	2.48454	1.58782	1.67087	1.14957	1.71448	1.46254	1.43071	1.04901	1.78018	1.85049	1.2476	1.92517	1.72822	1.23637	1.49359	1.6056	1.83414	1.29211	1.45678	1.9681	1.61386	1.25805	1.35867	1.34562	1.34415	1.36176	1.28143	0.94772	1.67406	1.25073	1.55008	1.31221	1.34819	1.72464	1.66733	1.33074	1.65911	1.10769	1.99915
662.004	1.43062	1.06447	1.39024	1.55831	1.35211	2.01656	1.31533	1.29926	1.32705	1.60518	2.44914	1.58177	1.66849	1.17042	1.71353	1.4036	1.41968	1.03671	1.73937	1.79231	1.23862	1.9337	1.69654	1.22667	1.49626	1.5825	1.77769	1.30082	1.44575	1.97647	1.59719	1.23834	1.35315	1.31505	1.33936	1.3894	1.26646	0.93939	1.63999	1.25736	1.56816	1.32035	1.36486	1.76769	1.7263	1.37448	1.65803	1.10179	2.00075
664.004	1.42191	1.07873	1.40204	1.58006	1.36871	2.03034	1.31642	1.29411	1.29139	1.58799	2.45956	1.5711	1.65114	1.13791	1.67603	1.43885	1.42779	1.05792	1.70125	1.8013	1.23585	1.89983	1.69342	1.23618	1.5029	1.60744	1.8129	1.29014	1.49929	1.94943	1.61122	1.25798	1.34837	1.32025	1.3574	1.37472	1.28436	0.944452	1.6455	1.24253	1.54604	1.29666	1.34918	1.76	1.69552	1.35546	1.68514	1.10532	1.97502
666.004	1.38473	1.0716	1.37772	1.56341	1.35339	2.02611	1.31531	1.29203	1.29841	1.57832	2.42515	1.58278	1.66461	1.14499	1.72165	1.45171	1.43727	1.03921	1.75129	1.8115	1.23902	1.90197	1.69448	1.25157	1.51598	1.61567	1.76868	1.25185	1.44903	1.97443	1.63756	1.26768	1.34635	1.32823	1.33787	1.37637	1.26238	0.935685	1.6194	1.23891	1.55906	1.30904	1.35379	1.76112	1.66638	1.35777	1.69516	1.09146	1.94074
668.004	1.39639	1.06878	1.37642	1.56616	1.37811	2.0173	1.32091	1.30124	1.31129	1.58861	2.41922	1.5633	1.64844	1.13378	1.72616	1.43589	1.42064	1.04835	1.77211	1.80728	1.222	1.85306	1.6919	1.23083	1.52026	1.61781	1.7389	1.27894	1.47415	1.95299	1.61451	1.26067	1.36617	1.32481	1.33999	1.35717	1.25709	0.93534	1.63558	1.24438	1.54855	1.29321	1.35742	1.73348	1.63225	1.32809	1.64351	1.10679	1.97783
670.004	1.40981	1.06749	1.3847	1.55837	1.3638	1.99355	1.3149	1.30053	1.29899	1.61967	2.42321	1.54548	1.63295	1.12819	1.73048	1.45352	1.39905	1.0402	1.74288	1.74923	1.21377	1.89344	1.67021	1.22931	1.51624	1.585	1.78703	1.26178	1.44762	1.93879	1.59384	1.22656	1.3509	1.33994	1.34148	1.36534	1.25972	0.93603	1.64012	1.23836	1.53994	1.31687	1.35702	1.72703	1.6338	1.33883	1.68128	1.10104	2.00106
672.004	1.41162	1.07299	1.37996	1.56229	1.35115	2.02515	1.30543	1.29298	1.32488	1.55289	2.42572	1.58226	1.6365	1.14501	1.71114	1.41152	1.39424	1.05319	1.7461	1.74999	1.21986	1.89185	1.69302	1.22794	1.48146	1.58882	1.76573	1.22584	1.44959	1.95324	1.61241	1.2597	1.36071	1.31657	1.35468	1.3547	1.26461	0.922592	1.57729	1.19614	1.50417	1.29293	1.314	1.74875	1.68411	1.34493	1.77073	1.10168	1.97541
674.004	1.39767	1.06888	1.35365	1.56087	1.34271	1.99409	1.27967	1.29408	1.27737	1.57754	2.41676	1.55457	1.63584	1.12925	1.71051	1.39505	1.39619	1.07091	1.72865	1.82037	1.20544	1.86123	1.69101	1.24109	1.49169	1.55918	1.74622	1.269	1.45127	1.90756	1.57791	1.26319	1.34805	1.30773	1.33004	1.36346	1.26234	0.925169	1.61357	1.23588	1.52373	1.30032	1.3415	1.73054	1.66656	1.33428	1.66049	1.08384	2.00632
676.004	1.41701	1.06894	1.33434	1.5737	1.36113	2.00492	1.29915	1.2915	1.29227	1.59075	2.41499	1.57998	1.63413	1.12831	1.73923	1.42844	1.4195	1.05492	1.75242	1.77391	1.2113	1.90166	1.67621	1.20142	1.52076	1.57356	1.74748	1.27946	1.42873	1.89682	1.59388	1.22311	1.34858	1.32148	1.33483	1.36856	1.25529	0.916632	1.58694	1.23138	1.52281	1.30232	1.3281	1.70888	1.68046	1.33812	1.67192	1.08493	1.99927
678.004	1.4205	1.05841	1.36622	1.57011	1.36511	2.0053	1.30298	1.28787	1.29507	1.5719	2.37592	1.53147	1.61359	1.12615	1.70996	1.40502	1.3956	1.056	1.73021	1.75872	1.20501	1.8529	1.67864	1.22886	1.49551	1.56962	1.74664	1.3002	1.4666	1.93415	1.56535	1.23819	1.33078	1.32461	1.33753	1.36309	1.2554	0.920452	1.59615	1.2415	1.54126	1.28179	1.34079	1.74048	1.66068	1.32396	1.6678	1.08126	1.95448
680.004	1.43363	1.06347	1.34478	1.56934	1.35892	1.99515	1.2813	1.27023	1.28614	1.55625	2.41544	1.53772	1.65349	1.13885	1.72366	1.4138	1.41997	1.06062	1.72954	1.80464	1.21941	1.88399	1.69872	1.21539	1.47267	1.53317	1.75917	1.25255	1.44272	1.91278	1.56658	1.23213	1.34794	1.30628	1.33088	1.365	1.24823	0.924594	1.61632	1.23141	1.53689	1.31291	1.34785	1.72182	1.67581	1.30668	1.63422	1.07842	1.95064
682.004	1.3912	1.06412	1.31733	1.56928	1.35838	1.97078	1.281	1.27065	1.31246	1.57832	2.39795	1.53751	1.64516	1.11003	1.69022	1.43361	1.39238	1.05671	1.70661	1.79845	1.20953	1.82833	1.68013	1.22625	1.48893	1.59242	1.74382	1.22213	1.41768	1.90277	1.58927	1.24107	1.34896	1.30453	1.33229	1.3579	1.25612	0.91822	1.59305	1.23183	1.52889	1.29626	1.32164	1.68285	1.66281	1.32975	1.63844	1.07503	1.9634
684.004	1.39655	1.04565	1.33531	1.55129	1.38245	1.98373	1.28179	1.29468	1.28424	1.59786	2.37346	1.53697	1.63151	1.12109	1.71238	1.37341	1.37601	1.05454	1.70368	1.82396	1.2099	1.84309	1.70083	1.21969	1.48797	1.56116	1.72988	1.26452	1.43122	1.89349	1.55369	1.2569	1.36111	1.31755	1.31439	1.37245	1.24206	0.926849	1.58903	1.23901	1.52427	1.29716	1.3329	1.72452	1.63655	1.32171	1.61927	1.06739	1.97543
686.004	1.4542	1.05206	1.33212	1.57277	1.36333	1.99481	1.26944	1.2789	1.27094	1.56632	2.40363	1.52813	1.64011	1.11805	1.68285	1.40643	1.39255	1.06329	1.70305	1.73795	1.20771	1.85859	1.67036	1.21818	1.50481	1.55663	1.70286	1.23101	1.42059	1.88121	1.55439	1.25909	1.3482	1.31323	1.32195	1.36188	1.23752	0.913802	1.58193	1.21941	1.52536	1.31355	1.31979	1.71356	1.62212	1.33083	1.6119	1.08031	1.97236
688.004	1.41644	1.06373	1.32091	1.54928	1.36182	1.99346	1.26098	1.26049	1.28472	1.57168	2.40447	1.52802	1.64137	1.09645	1.71232	1.40871	1.38702	1.06761	1.68759	1.78005	1.21143	1.86362	1.66662	1.20799	1.48506	1.55318	1.71443	1.24814	1.39808	1.86322	1.52977	1.20853	1.35085	1.30727	1.32062	1.36425	1.24623	0.915942	1.59992	1.23422	1.51112	1.29417	1.32271	1.72603	1.65475	1.33385	1.64724	1.06039	1.97248
690.004	1.37825	1.05125	1.31503	1.57336	1.34337	1.96977	1.29686	1.27834	1.27165	1.59422	2.36384	1.54005	1.62108	1.13107	1.72481	1.39301	1.38012	1.06766	1.6862	1.7289	1.19311	1.81808	1.65291	1.20841	1.45881	1.53851	1.69552	1.24099	1.4089	1.90797	1.55871	1.24265	1.34686	1.30159	1.33321	1.34847	1.24349	0.908739	1.57984	1.21065	1.50587	1.29277	1.32027	1.72052	1.61652	1.29598	1.64747	1.05885	1.98153
692.004	1.39877	1.04413	1.29116	1.5592	1.33838	1.98123	1.28136	1.27153	1.27518	1.54478	2.3617	1.52012	1.62547	1.11987	1.73549	1.36987	1.39493	1.06191	1.68541	1.74339	1.19815	1.82578	1.65925	1.22282	1.4849	1.55003	1.70459	1.27078	1.4268	1.8606	1.54781	1.22261	1.32652	1.29632	1.32114	1.34257	1.23937	0.910143	1.5631	1.2291	1.51202	1.28615	1.34116	1.70221	1.66813	1.31653	1.64849	1.06761	1.96834
694.004	1.41846	1.0451	1.29431	1.53231	1.36983	1.95579	1.27782	1.26786	1.27753	1.55513	2.33465	1.49171	1.61296	1.12325	1.71028	1.38118	1.38664	1.06023	1.66538	1.72667	1.20367	1.86143	1.68065	1.22614	1.45629	1.52201	1.69371	1.2585	1.36941	1.90393	1.54774	1.21643	1.34219	1.31389	1.3269	1.36856	1.24559	0.920245	1.58069	1.22383	1.5125	1.3021	1.32883	1.70408	1.65478	1.33933	1.60735	1.06526	1.9774
696.004	1.38384	1.03499	1.28811	1.54733	1.35772	1.93824	1.27227	1.26088	1.26526	1.57702	2.3328	1.49256	1.63503	1.10425	1.73074	1.35869	1.37743	1.07132	1.69709	1.74618	1.21679	1.84189	1.67445	1.20622	1.48264	1.52259	1.71723	1.22588	1.37573	1.84353	1.54835	1.24146	1.33841	1.31698	1.31863	1.35202	1.24513	0.906945	1.57764	1.2161	1.50099	1.30616	1.32308	1.71321	1.65288	1.30004	1.62231	1.05459	1.98319
698.004	1.39125	1.04464	1.29068	1.5363	1.35989	1.94977	1.26343	1.27566	1.2591	1.53596	2.30789	1.51352	1.62971	1.1221	1.72849	1.37444	1.37699	1.08241	1.67558	1.73976	1.20596	1.84595	1.68734	1.22933	1.49129	1.51669	1.67788	1.22097	1.38951	1.83306	1.55938	1.22936	1.32909	1.29729	1.31431	1.34581	1.23789	0.911708	1.57017	1.21472	1.50632	1.30652	1.35102	1.69153	1.68707	1.32771	1.61032	1.05504	1.97354
700.004	1.39178	1.03003	1.27947	1.52224	1.36918	1.97206	1.25976	1.25498	1.27376	1.56179	2.32946	1.47381	1.60183	1.09976	1.7405	1.38885	1.37601	1.07727	1.67486	1.75928	1.19586	1.84953	1.66384	1.23033	1.47411	1.53446	1.6748	1.22175	1.39657	1.82537	1.51375	1.21959	1.33985	1.311	1.33174	1.34939	1.24607	0.91509	1.56532	1.22684	1.51192	1.30458	1.34003	1.73528	1.69869	1.33362	1.61354	1.05646	1.94808
702.004	1.40737	1.05346	1.30429	1.53083	1.35467	1.9642	1.2566	1.26687	1.27286	1.56385	2.32216	1.55617	1.61909	1.09576	1.72547	1.39377	1.37973	1.06744	1.66519	1.77586	1.19112	1.82408	1.66268	1.21805	1.48492	1.52379	1.65436	1.21046	1.39618	1.8399	1.55002	1.19704	1.31212	1.30319	1.32525	1.35412	1.23384	0.906807	1.57399	1.21284	1.50798	1.31026	1.31421	1.65313	1.66778	1.31198	1.59666	1.04773	1.9383
704.004	1.3776	1.04633	1.28689	1.52159	1.33694	1.94795	1.24515	1.25742	1.26371	1.5471	2.304	1.49223	1.59714	1.09062	1.72674	1.38878	1.34	1.08646	1.66507	1.70353	1.19199	1.80232	1.65968	1.20598	1.45607	1.51479	1.64216	1.21166	1.33575	1.80643	1.53463	1.1993	1.33357	1.32358	1.32085	1.36039	1.23392	0.909039	1.57251	1.21798	1.51084	1.30546	1.31715	1.64878	1.65128	1.31697	1.59088	1.04881	1.95503
706.004	1.37943	1.04157	1.27163	1.54338	1.35382	1.98959	1.2414	1.26151	1.29321	1.55099	2.3114	1.53501	1.62105	1.10473	1.74156	1.389	1.36262	1.07653	1.66844	1.75838	1.17894	1.80596	1.67676	1.20451	1.46728	1.48519	1.6393	1.23455	1.41058	1.79929	1.54562	1.23471	1.31968	1.29442	1.29368	1.32523	1.23461	0.904828	1.56404	1.21371	1.48912	1.29786	1.28833	1.59483	1.54437	1.21698	1.5345	1.04191	1.94047
708.004	1.40284	1.04315	1.26772	1.50104	1.34035	1.9642	1.24036	1.25075	1.26242	1.53439	2.29912	1.46661	1.60577	1.08856	1.71767	1.35348	1.35815	1.07391	1.64618	1.68477	1.16979	1.79957	1.64443	1.19831	1.45098	1.53936	1.6287	1.22347	1.38964	1.77757	1.52979	1.20383	1.31734	1.30668	1.31583	1.34595	1.22967	0.906323	1.56415	1.21635	1.49704	1.32606	1.32508	1.66064	1.67036	1.36279	1.60477	1.04777	1.96423
710.004	1.39086	1.04034	1.26996	1.53058	1.35695	1.97135	1.22973	1.24814	1.26263	1.53325	2.29939	1.45758	1.62029	1.069	1.76099	1.40475	1.38027	1.08316	1.63219	1.75788	1.18733	1.83931	1.67279	1.21104	1.43362	1.51125	1.62963	1.22103	1.37866	1.74584	1.54593	1.20756	1.32824	1.30051	1.31258	1.35591	1.23186	0.911823	1.56431	1.2095	1.48358	1.31653	1.32459	1.66238	1.63205	1.33282	1.58063	1.03885	1.93247
712.004	1.39993	1.05229	1.27517	1.53105	1.32185	1.96415	1.24455	1.24747	1.2381	1.50625	2.28465	1.50844	1.61858	1.09573	1.70544	1.39234	1.34902	1.07586	1.65161	1.73239	1.18511	1.83442	1.65851	1.21194	1.44486	1.51095	1.62701	1.23585	1.37788	1.77848	1.51993	1.2072	1.3266	1.30159	1.31426	1.36109	1.22485	0.907934	1.57656	1.22403	1.49987	1.31655	1.32688	1.64574	1.63237	1.31036	1.58249	1.05272	1.96498
714.004	1.37107	1.04448	1.25008	1.51157	1.3371	1.97633	1.22684	1.24683	1.26975	1.53582	2.27147	1.46961	1.64342	1.07812	1.72749	1.37812	1.35567	1.07353	1.63885	1.74885	1.15532	1.80935	1.64356	1.19937	1.40893	1.51939	1.56025	1.19546	1.42136	1.75558	1.5037	1.23514	1.31127	1.31135	1.29954	1.33099	1.23002	0.894611	1.52838	1.19878	1.43648	1.23013	1.23149	1.48098	1.46106	1.1344	1.51279	1.02833	1.93037
716.004	1.39136	1.05446	1.27002	1.55231	1.35683	1.96033	1.23394	1.23346	1.22883	1.52567	2.25164	1.52199	1.61082	1.08765	1.76355	1.3721	1.35521	1.08351	1.62479	1.69302	1.1982	1.80958	1.66206	1.2199	1.45293	1.51956	1.65119	1.24205	1.38196	1.76746	1.50493	1.20893	1.29615	1.26758	1.2876	1.32076	1.22332	0.896935	1.53312	1.21725	1.48193	1.29007	1.34014	1.61943	1.62142	1.29166	1.60221	1.03443	1.92306
718.004	1.39123	1.04481	1.25376	1.53139	1.36538	1.962	1.21988	1.24013	1.25923	1.53243	2.28691	1.48608	1.60078	1.08472	1.74806	1.38221	1.31987	1.08296	1.62657	1.70456	1.20594	1.80738	1.63513	1.20026	1.44349	1.51869	1.58824	1.25234	1.37286	1.73951	1.49997	1.19384	1.31216	1.31455	1.31549	1.32869	1.22685	0.902481	1.53806	1.21424	1.47502	1.26898	1.32187	1.65034	1.64945	1.30907	1.56014	1.02361	1.98256
720.004	1.34334	1.03178	1.25927	1.48676	1.34012	1.93689	1.21262	1.24676	1.23631	1.53385	2.2196	1.45235	1.59537	1.06929	1.73724	1.37654	1.35577	1.07749	1.6369	1.69496	1.19107	1.81255	1.62851	1.19307	1.43426	1.49621	1.52216	1.20471	1.35216	1.7409	1.49878	1.19015	1.31906	1.29459	1.31564	1.33435	1.23212	0.900156	1.54364	1.20139	1.47591	1.27568	1.31834	1.62706	1.64838	1.33912	1.56562	1.02454	1.9812
722.004	1.34749	1.04484	1.24243	1.49804	1.29647	1.94528	1.20734	1.23385	1.23718	1.53225	2.24227	1.48577	1.61873	1.07416	1.74165	1.37632	1.35088	1.09491	1.60277	1.71919	1.18291	1.80744	1.615	1.1923	1.43687	1.48292	1.5647	1.17401	1.35801	1.71593	1.50561	1.19374	1.309	1.29411	1.31389	1.34141	1.22075	0.901169	1.53367	1.20583	1.4736	1.27184	1.31964	1.61694	1.65543	1.30153	1.58416	1.02688	1.96565
724.004	1.35881	1.02751	1.24346	1.52901	1.32398	1.90896	1.2106	1.23964	1.26574	1.51206	2.2271	1.47098	1.61425	1.10641	1.7356	1.36358	1.33652	1.07994	1.61097	1.7305	1.18346	1.80424	1.63273	1.19884	1.42417	1.48599	1.56429	1.20507	1.38146	1.71018	1.49757	1.20006	1.33435	1.30746	1.31596	1.33955	1.2091	0.895784	1.54286	1.20784	1.47581	1.28727	1.33359	1.60616	1.64605	1.31187	1.56334	1.01574	1.94088
726.004	1.36436	1.0311	1.22509	1.48595	1.33694	1.93986	1.21632	1.2372	1.22599	1.53586	2.21462	1.49529	1.57664	1.0835	1.76257	1.38436	1.31258	1.09763	1.63108	1.7059	1.19304	1.8056	1.65197	1.20664	1.42956	1.49717	1.56264	1.23433	1.3666	1.71369	1.50113	1.21959	1.31891	1.28135	1.30185	1.33814	1.21692	0.885614	1.53539	1.2045	1.4736	1.30134	1.32564	1.60955	1.63785	1.32378	1.5638	1.01767	1.93035
728.004	1.38889	1.02851	1.24836	1.51232	1.32093	1.94341	1.21128	1.22616	1.22416	1.52565	2.22565	1.48712	1.62498	1.07253	1.73603	1.36157	1.35872	1.07265	1.5951	1.73843	1.20609	1.82936	1.63132	1.20833	1.43923	1.50767	1.56639	1.22837	1.38437	1.67654	1.51174	1.18375	1.29647	1.30225	1.31373	1.33582	1.21738	0.893414	1.52553	1.21012	1.4691	1.28589	1.32231	1.57911	1.59741	1.27024	1.59272	1.01418	1.94452
730.004	1.37508	1.03998	1.24395	1.51201	1.33536	1.94024	1.22284	1.22348	1.25505	1.50934	2.19566	1.47409	1.59348	1.07047	1.7371	1.38612	1.34382	1.08866	1.60849	1.67313	1.17391	1.82855	1.64279	1.19262	1.43775	1.48783	1.54994	1.24115	1.34356	1.69999	1.49081	1.19305	1.30006	1.29547	1.30894	1.31336	1.20373	0.884808	1.52937	1.20267	1.45741	1.28489	1.31801	1.58413	1.61514	1.2833	1.57127	1.01086	1.95767
732.004	1.37181	1.03509	1.24531	1.50196	1.31516	1.93123	1.21185	1.20785	1.22745	1.52975	2.20976	1.46357	1.58827	1.07764	1.74737	1.37223	1.37526	1.10988	1.60652	1.73998	1.17962	1.82211	1.62004	1.21436	1.45479	1.47298	1.49856	1.20582	1.34973	1.65283	1.47994	1.19729	1.32953	1.30591	1.30839	1.31148	1.20499	0.88734	1.51471	1.19682	1.45201	1.28217	1.31893	1.60102	1.63737	1.2837	1.57472	1.00532	1.99551
734.004	1.35307	1.04814	1.21617	1.49145	1.33753	1.92593	1.18808	1.21272	1.21837	1.49206	2.18614	1.44476	1.60664	1.07985	1.77707	1.36238	1.33658	1.0894	1.6001	1.71503	1.1893	1.77787	1.62869	1.19014	1.42403	1.49349	1.52556	1.18928	1.35949	1.66249	1.47457	1.19972	1.29814	1.2917	1.29072	1.33067	1.21056	0.892241	1.51331	1.20689	1.47958	1.26938	1.3148	1.61396	1.62269	1.28692	1.567	1.00746	1.99693
736.004	1.35773	1.04273	1.2301	1.47396	1.33803	1.93566	1.2041	1.23039	1.22244	1.49779	2.18119	1.41155	1.62144	1.05734	1.7308	1.38241	1.3527	1.09931	1.59356	1.69729	1.1894	1.78409	1.66401	1.19304	1.42259	1.49346	1.48693	1.19498	1.36712	1.67992	1.49674	1.19496	1.3149	1.27144	1.30009	1.32042	1.20956	0.889134	1.51334	1.21509	1.44918	1.28319	1.304	1.61612	1.65473	1.31021	1.57053	1.00895	1.9609
738.004	1.36203	1.0347	1.23326	1.48595	1.314	1.93152	1.18996	1.22662	1.21568	1.52537	2.22202	1.47133	1.60649	1.0685	1.76173	1.36759	1.3366	1.09471	1.56256	1.72408	1.17193	1.77312	1.63655	1.18379	1.44744	1.47591	1.50648	1.2063	1.33326	1.6499	1.4845	1.20207	1.31271	1.29328	1.30575	1.3204	1.19833	0.887017	1.52027	1.20566	1.46709	1.28199	1.31878	1.57905	1.6305	1.32166	1.55741	1.00779	1.94543
740.004	1.35786	1.03117	1.23548	1.47436	1.3311	1.9217	1.18008	1.22563	1.20777	1.48008	2.16308	1.46773	1.60667	1.0649	1.75301	1.37343	1.33666	1.11089	1.58481	1.69113	1.18932	1.80744	1.60444	1.19939	1.41324	1.46814	1.48592	1.20409	1.37454	1.64123	1.47396	1.20541	1.29428	1.27801	1.2837	1.32937	1.20537	0.886327	1.52588	1.19188	1.44321	1.26407	1.31243	1.57611	1.61249	1.26556	1.56117	0.997697	1.96618
742.004	1.37634	1.0219	1.21614	1.49448	1.31632	1.91237	1.17538	1.21825	1.20756	1.49823	2.13012	1.42754	1.61575	1.06365	1.73782	1.34758	1.29714	1.1058	1.59638	1.67283	1.20202	1.8091	1.62152	1.20161	1.43769	1.43083	1.47411	1.21278	1.36093	1.63575	1.45926	1.19395	1.30702	1.29661	1.30077	1.32598	1.20004	0.886718	1.52161	1.20797	1.44464	1.26606	1.30815	1.58195	1.60934	1.27986	1.55784	0.994354	1.94539
744.004	1.3392	1.03813	1.21027	1.44939	1.33161	1.90249	1.1825	1.21833	1.197	1.50317	2.16175	1.4381	1.59693	1.08052	1.77187	1.34786	1.33002	1.09617	1.56921	1.65218	1.19089	1.78115	1.62928	1.17799	1.45551	1.45316	1.47284	1.1947	1.32863	1.64836	1.4869	1.23356	1.30435	1.29742	1.30386	1.31617	1.19758	0.87993	1.52032	1.1979	1.46285	1.26714	1.32699	1.57058	1.60924	1.2822	1.54524	0.990682	1.93944
746.004	1.35454	1.01497	1.23077	1.48512	1.32197	1.93109	1.16768	1.22563	1.18312	1.49593	2.13971	1.45819	1.60394	1.07047	1.76205	1.34565	1.32039	1.11012	1.58265	1.66781	1.19164	1.78304	1.63042	1.18356	1.42902	1.45504	1.49177	1.23056	1.34099	1.64554	1.47432	1.18192	1.29819	1.26483	1.30583	1.32057	1.21463	0.888329	1.51288	1.20478	1.44106	1.26986	1.30662	1.57781	1.57278	1.27841	1.53219	0.990319	1.97165
748.004	1.34389	1.02368	1.236	1.47081	1.31605	1.92406	1.17921	1.22281	1.17011	1.47687	2.12875	1.43976	1.62474	1.05881	1.72988	1.34207	1.3315	1.10479	1.54914	1.66319	1.16837	1.80232	1.63888	1.18922	1.41074	1.42948	1.45382	1.20726	1.30926	1.60473	1.47255	1.18946	1.3184	1.28225	1.29831	1.33029	1.19577	0.878457	1.5188	1.20046	1.44869	1.26055	1.31155	1.5718	1.58591	1.27547	1.53951	0.990977	1.93464
750.004	1.34476	1.01464	1.21091	1.46741	1.32762	1.90352	1.17565	1.20594	1.17832	1.4628	2.09703	1.4434	1.60833	1.07531	1.75301	1.31905	1.31697	1.114	1.55198	1.60979	1.19089	1.79621	1.60749	1.19526	1.42786	1.45189	1.45263	1.19544	1.28662	1.5956	1.46367	1.19981	1.31082	1.26902	1.30886	1.3159	1.19932	0.882254	1.53897	1.22363	1.46693	1.29437	1.33196	1.57395	1.6403	1.30171	1.52406	0.983651	1.95944
752.004	1.32571	1.02806	1.22379	1.47059	1.33404	1.9453	1.15922	1.2009	1.19414	1.50121	2.09977	1.42362	1.6061	1.07721	1.74438	1.35581	1.29685	1.09703	1.53573	1.67243	1.17912	1.77648	1.60913	1.17225	1.45715	1.46805	1.45695	1.22846	1.31927	1.5959	1.45134	1.17603	1.30621	1.28144	1.28684	1.32869	1.20052	0.878526	1.5083	1.1914	1.4353	1.2425	1.30574	1.56821	1.60151	1.26682	1.5237	0.985019	1.95194
754.004	1.34961	1.01963	1.21434	1.468	1.3263	1.88563	1.1528	1.19892	1.18255	1.47699	2.07526	1.44153	1.60319	1.04856	1.75324	1.36985	1.30379	1.10561	1.55205	1.61298	1.16712	1.78568	1.62494	1.18052	1.41817	1.44009	1.4537	1.1983	1.30981	1.60049	1.46508	1.19338	1.31167	1.28154	1.2904	1.30408	1.19228	0.880666	1.53339	1.18884	1.44265	1.25195	1.28644	1.55864	1.59003	1.25973	1.54575	0.985642	1.95832
756.004	1.3272	1.01863	1.20506	1.44862	1.32263	1.89359	1.15565	1.20728	1.17483	1.47481	2.0631	1.43071	1.59474	1.07306	1.75762	1.34269	1.29903	1.1017	1.53325	1.66277	1.17862	1.78676	1.61614	1.18508	1.39059	1.43359	1.4273	1.17481	1.30274	1.56138	1.45673	1.17883	1.30369	1.28069	1.2814	1.31917	1.19654	0.890124	1.51913	1.19896	1.45727	1.2652	1.31409	1.5579	1.60024	1.27577	1.52342	0.980395	1.93529
758.004	1.35962	1.02002	1.19479	1.46132	1.33087	1.88729	1.16689	1.20139	1.16873	1.47803	2.06534	1.42961	1.59453	1.04117	1.75592	1.34763	1.31329	1.1074	1.50309	1.66867	1.16245	1.77329	1.64123	1.19328	1.41202	1.46492	1.44896	1.18402	1.31617	1.54884	1.4664	1.1807	1.29676	1.29549	1.28975	1.3108	1.1865	0.883244	1.51249	1.2027	1.45078	1.2671	1.3149	1.54463	1.59978	1.2879	1.53025	0.992882	1.96013
760.004	1.33533	1.00654	1.19069	1.44624	1.33656	1.91849	1.15168	1.19317	1.18097	1.47673	2.01248	1.41311	1.60568	1.0446	1.72608	1.33467	1.28106	1.10845	1.48932	1.66163	1.18104	1.78293	1.60558	1.17884	1.40665	1.44902	1.42277	1.15401	1.31587	1.55416	1.47354	1.1793	1.29368	1.29562	1.28614	1.30123	1.20056	0.877422	1.53148	1.23485	1.47513	1.34607	1.44647	1.75502	1.84605	1.4846	1.57994	0.994787	1.96015
762.004	1.34151	1.01111	1.20271	1.45217	1.30905	1.92613	1.14804	1.20495	1.16138	1.47817	2.04711	1.42566	1.61993	1.07167	1.73347	1.33963	1.31914	1.10404	1.51323	1.61945	1.18648	1.77998	1.59522	1.18864	1.39752	1.42215	1.41799	1.18368	1.32127	1.5216	1.47316	1.18099	1.29326	1.2679	1.28608	1.30676	1.20632	0.881863	1.52508	1.19604	1.42393	1.28231	1.30859	1.55194	1.59593	1.28349	1.52135	0.98036	1.92273
764.004	1.33116	1.014	1.18914	1.501	1.31218	1.85934	1.14107	1.20312	1.16502	1.46264	2.03513	1.40177	1.56798	1.05753	1.77687	1.35062	1.29758	1.1077	1.50691	1.66109	1.14893	1.79046	1.61647	1.17799	1.41542	1.42387	1.40036	1.20792	1.31081	1.50811	1.4534	1.16433	1.30029	1.31165	1.29213	1.30403	1.20875	0.882783	1.5265	1.20749	1.43371	1.27036	1.3015	1.54708	1.57635	1.24696	1.49368	0.98682	1.92995
766.004	1.35359	1.01059	1.19155	1.44129	1.30042	1.89111	1.14907	1.19737	1.1526	1.47341	1.99883	1.39223	1.57312	1.04633	1.74168	1.31885	1.30688	1.09326	1.47184	1.62488	1.16709	1.74544	1.61716	1.1781	1.39794	1.4172	1.40322	1.16662	1.29672	1.53245	1.46204	1.19647	1.28733	1.28889	1.29132	1.29719	1.18752	0.876478	1.5191	1.20686	1.43941	1.27702	1.30664	1.52442	1.60681	1.24228	1.51483	0.987201	1.92172
768.004	1.33349	1.00687	1.1813	1.46154	1.30123	1.86612	1.15734	1.19243	1.16531	1.44821	1.99542	1.38183	1.55881	1.04026	1.74006	1.35909	1.29493	1.11659	1.52109	1.64256	1.1651	1.77609	1.60705	1.18008	1.40377	1.41478	1.40618	1.16041	1.29544	1.48299	1.45707	1.15772	1.29417	1.29632	1.27805	1.30664	1.20135	0.885453	1.53335	1.19968	1.43949	1.26471	1.29311	1.55735	1.55157	1.2554	1.51913	0.97984	1.93572
770.004	1.34861	0.999482	1.17423	1.44964	1.29991	1.88644	1.14891	1.19885	1.15988	1.4539	1.9856	1.41737	1.59068	1.05324	1.74913	1.3364	1.30592	1.11447	1.48235	1.64271	1.14966	1.76739	1.58664	1.19544	1.38689	1.4328	1.401	1.1622	1.30033	1.50672	1.44194	1.16996	1.29281	1.27369	1.28815	1.30527	1.20001	0.875466	1.51933	1.19614	1.43054	1.2678	1.30494	1.54468	1.58038	1.27143	1.51199	0.982213	1.94375
772.004	1.34562	1.00541	1.17889	1.4747	1.31907	1.905	1.14314	1.19031	1.1541	1.45624	1.96684	1.4281	1.57811	1.0298	1.73661	1.32462	1.33221	1.11095	1.48545	1.60973	1.15846	1.75158	1.5831	1.17351	1.38885	1.44967	1.38134	1.17185	1.27755	1.48957	1.43722	1.14806	1.29623	1.29207	1.29111	1.29881	1.2089	0.874822	1.51933	1.1971	1.41977	1.26107	1.29852	1.51228	1.57655	1.25666	1.5078	0.97842	1.94645
774.004	1.31255	1.00175	1.19734	1.4497	1.31237	1.8737	1.13125	1.19222	1.15596	1.43006	1.98019	1.40253	1.55475	1.05146	1.74691	1.31017	1.2994	1.10729	1.47239	1.63867	1.1647	1.75075	1.60578	1.17697	1.38735	1.43299	1.37003	1.14862	1.318	1.47963	1.4184	1.16695	1.26729	1.26845	1.27975	1.29618	1.18934	0.879815	1.50575	1.19587	1.42748	1.24398	1.28588	1.54347	1.60146	1.24677	1.51734	0.974835	1.94352
776.004	1.34767	0.993812	1.18736	1.45372	1.31226	1.87439	1.1287	1.18456	1.16688	1.44893	1.95528	1.40576	1.59955	1.04045	1.69828	1.31812	1.28048	1.12088	1.46826	1.6457	1.16026	1.76434	1.5416	1.17575	1.38981	1.3967	1.34811	1.1502	1.30071	1.50276	1.43686	1.18508	1.29188	1.28606	1.28732	1.29758	1.20706	0.874569	1.51076	1.20106	1.43411	1.26479	1.29152	1.5094	1.58678	1.26653	1.49859	0.966591	1.93655
778.004	1.33386	0.99851	1.17723	1.43295	1.3111	1.86947	1.12946	1.18004	1.1651	1.44889	1.9076	1.39341	1.58963	1.059	1.72801	1.32143	1.29157	1.12355	1.47987	1.65119	1.15929	1.77704	1.57001	1.16339	1.39328	1.41077	1.35412	1.16893	1.28998	1.47217	1.4182	1.14468	1.22942	1.24872	1.27294	1.29818	1.195	0.889848	1.52372	1.1912	1.41403	1.25473	1.27988	1.5075	1.55377	1.25024	1.49228	0.969258	1.8403
780.004	1.35768	0.997991	1.178	1.44407	1.30301	1.88983	1.12617	1.19402	1.15149	1.43384	1.89402	1.40625	1.60502	1.05804	1.74501	1.3098	1.30297	1.12028	1.49833	1.60989	1.16278	1.75245	1.61079	1.18313	1.38076	1.39672	1.35148	1.16761	1.29281	1.47376	1.4385	1.15409	1.30248	1.30181	1.293	1.30681	1.20458	0.869552	1.53622	1.19321	1.41258	1.24706	1.29548	1.53302	1.57395	1.28007	1.52667	0.97551	1.95503
782.004	1.30091	0.983347	1.16518	1.45022	1.29357	1.85477	1.13441	1.18784	1.14126	1.43052	1.91555	1.39065	1.58707	1.04434	1.75299	1.30895	1.2975	1.13007	1.49691	1.58993	1.17318	1.74933	1.55211	1.17146	1.38845	1.42252	1.33091	1.1625	1.26058	1.47106	1.40921	1.16436	1.2954	1.28345	1.2776	1.2823	1.19535	0.867872	1.54515	1.19353	1.42847	1.239	1.28909	1.54686	1.56672	1.24563	1.48918	0.968444	1.9368
784.004	1.3222	0.988272	1.15562	1.47483	1.31323	1.88909	1.10601	1.19222	1.13189	1.44489	1.88329	1.39742	1.56491	1.04261	1.73163	1.30566	1.31285	1.12088	1.4541	1.60213	1.16305	1.77048	1.60816	1.18804	1.38711	1.41697	1.31615	1.21358	1.30163	1.49328	1.41567	1.16709	1.26639	1.28687	1.27716	1.29598	1.18992	0.878757	1.53608	1.19843	1.41294	1.2404	1.29301	1.52002	1.55892	1.27973	1.50069	0.971475	1.95007
786.004	1.33996	1.00068	1.1536	1.44658	1.32367	1.88484	1.12024	1.19881	1.14535	1.42478	1.86899	1.41625	1.57198	1.04995	1.72826	1.31321	1.29786	1.11934	1.45074	1.64828	1.16482	1.79315	1.58902	1.17201	1.35473	1.41947	1.3477	1.16932	1.30291	1.45335	1.43185	1.1519	1.29543	1.2765	1.28331	1.29784	1.18594	0.871899	1.54573	1.19881	1.40513	1.24246	1.28764	1.50891	1.57305	1.25424	1.51585	0.962175	1.92533
788.004	1.35024	0.991965	1.16144	1.43876	1.30479	1.87931	1.13231	1.19807	1.14074	1.40767	1.86963	1.35708	1.54029	1.03532	1.7491	1.32637	1.29957	1.12363	1.4466	1.56968	1.17922	1.76295	1.56079	1.16698	1.37259	1.38448	1.3251	1.1536	1.30757	1.45297	1.41639	1.1523	1.26436	1.2781	1.27566	1.28039	1.18043	0.867734	1.54286	1.18548	1.42588	1.22689	1.28202	1.5053	1.57418	1.26156	1.49131	0.975874	1.96795
790.004	1.35834	0.990248	1.18168	1.41941	1.30742	1.8852	1.11822	1.18012	1.12508	1.41579	1.82412	1.388	1.58112	1.04835	1.73949	1.30707	1.28146	1.10608	1.42531	1.59087	1.14432	1.73152	1.57467	1.18042	1.39486	1.41416	1.31313	1.15632	1.26116	1.45807	1.43418	1.17345	1.29681	1.26784	1.28184	1.27123	1.18017	0.871048	1.52255	1.19366	1.42254	1.2416	1.28042	1.52032	1.56182	1.26515	1.48271	0.964201	1.92216
792.004	1.33758	1.00201	1.1534	1.4578	1.29721	1.85399	1.10359	1.17899	1.13544	1.39207	1.83159	1.37527	1.55655	1.04139	1.71871	1.3108	1.30134	1.12817	1.45105	1.63468	1.16932	1.74047	1.59316	1.17647	1.40281	1.40244	1.33132	1.15639	1.27828	1.44019	1.40166	1.17955	1.26639	1.30812	1.27344	1.28578	1.18233	0.874269	1.53649	1.17617	1.39657	1.23804	1.26679	1.49946	1.56925	1.25582	1.46443	0.948839	1.9423
794.004	1.32337	0.991738	1.16975	1.45155	1.3236	1.8763	1.11188	1.18943	1.14032	1.40646	1.8085	1.38891	1.57724	1.04036	1.70746	1.32973	1.27902	1.13327	1.42098	1.60413	1.15809	1.73597	1.55028	1.14395	1.36146	1.41632	1.3323	1.14846	1.28136	1.45297	1.4005	1.15711	1.25849	1.28957	1.28051	1.28491	1.17996	0.871899	1.54021	1.20247	1.40256	1.24554	1.28059	1.52569	1.57335	1.2467	1.49923	0.951315	1.90597
796.004	1.32799	0.979913	1.1634	1.44815	1.30235	1.87304	1.11224	1.18788	1.1341	1.41549	1.79657	1.38348	1.57898	1.02716	1.70835	1.31546	1.27672	1.11442	1.42091	1.61967	1.18975	1.74589	1.59187	1.17154	1.39854	1.39445	1.30156	1.14475	1.25228	1.43217	1.38043	1.15485	1.26319	1.27459	1.27671	1.29695	1.18171	0.862856	1.54828	1.19303	1.40121	1.2444	1.28338	1.52175	1.56255	1.25781	1.49348	0.953013	1.95092
798.004	1.3441	0.985388	1.16725	1.44556	1.29357	1.87181	1.11958	1.20273	1.13124	1.40865	1.78319	1.36859	1.58286	1.03261	1.7451	1.3282	1.26669	1.12264	1.39906	1.60464	1.15457	1.74328	1.55873	1.18182	1.38222	1.3851	1.32716	1.16242	1.26098	1.43444	1.37551	1.1547	1.24845	1.25951	1.28711	1.29753	1.18384	0.858254	1.54247	1.1853	1.40479	1.24414	1.28544	1.50434	1.53939	1.21588	1.46471	0.95807	1.84608
800.004	1.33184	0.989859	1.14398	1.42779	1.30537	1.87857	1.12421	1.18731	1.13396	1.4038	1.75589	1.36027	1.54354	1.04441	1.70714	1.30428	1.29238	1.13109	1.41946	1.58804	1.14202	1.75803	1.54715	1.16487	1.37716	1.40501	1.34047	1.15728	1.28395	1.44533	1.39363	1.15793	1.26542	1.31266	1.2909	1.2846	1.19238	0.865318	1.533	1.19155	1.40637	1.24504	1.30236	1.54496	1.58986	1.25256	1.50788	0.953255	1.93257
802.004	1.31701	0.975799	1.16872	1.44627	1.29922	1.84778	1.09994	1.18117	1.12343	1.40522	1.74958	1.34613	1.57444	1.03546	1.70682	1.32286	1.28725	1.11552	1.38185	1.58838	1.14804	1.74275	1.56051	1.1776	1.38192	1.3785	1.32222	1.15764	1.27416	1.41865	1.37172	1.1779	1.26361	1.26962	1.26595	1.24272	1.16858	0.852179	1.34377	1.08579	1.25339	1.08243	1.13086	1.39515	1.49662	1.1662	1.49077	0.891858	1.93661
804.004	1.32206	0.985486	1.15767	1.44172	1.29291	1.85581	1.08835	1.17383	1.12393	1.39836	1.71466	1.35589	1.55192	1.03251	1.71646	1.32775	1.26839	1.11794	1.41206	1.57473	1.15467	1.72541	1.54715	1.16492	1.37355	1.37947	1.32759	1.15062	1.24856	1.42687	1.39475	1.20343	1.26026	1.26111	1.27744	1.28203	1.18434	0.857748	1.54541	1.19956	1.39378	1.23411	1.28707	1.51334	1.51928	1.24505	1.46338	0.944145	1.92558
806.004	1.32977	0.995011	1.1393	1.43496	1.30177	1.84886	1.08765	1.19035	1.13395	1.38753	1.71361	1.3423	1.5534	1.03748	1.72999	1.30584	1.29107	1.11948	1.4073	1.58623	1.17079	1.76645	1.54438	1.16416	1.35127	1.37732	1.31273	1.17539	1.24005	1.43181	1.39097	1.15427	1.24197	1.2792	1.27009	1.27236	1.17428	0.85662	1.52163	1.18495	1.37912	1.21506	1.26807	1.52414	1.54487	1.23847	1.44962	0.934117	1.93968
808.004	1.32251	0.983218	1.1452	1.42284	1.31319	1.85648	1.10378	1.18714	1.12941	1.39524	1.68332	1.37143	1.54008	1.03313	1.73244	1.31429	1.25496	1.12636	1.42216	1.58104	1.14217	1.73925	1.56733	1.17206	1.38352	1.38144	1.31428	1.18939	1.24115	1.42553	1.37396	1.20027	1.23042	1.25944	1.26786	1.266	1.18393	0.859957	1.5324	1.20036	1.39722	1.2404	1.29993	1.5133	1.51456	1.25074	1.47686	0.931242	1.82146
810.004	1.31538	0.983445	1.16202	1.41462	1.29519	1.85113	1.11123	1.17906	1.13988	1.40344	1.68601	1.3381	1.5531	1.03503	1.69661	1.29766	1.29111	1.13027	1.38567	1.61575	1.16103	1.73405	1.51904	1.16671	1.37097	1.38643	1.2993	1.16567	1.2595	1.40808	1.37895	1.14996	1.27355	1.28779	1.26983	1.28936	1.19185	0.854641	1.54917	1.18959	1.39473	1.22345	1.2937	1.51532	1.54729	1.29159	1.44809	0.934672	1.94879
812.004	1.29709	0.992937	1.1647	1.41796	1.28982	1.8732	1.09929	1.17881	1.15425	1.40056	1.66869	1.39505	1.56756	1.03714	1.70789	1.27522	1.26456	1.12768	1.40026	1.5718	1.14916	1.73813	1.55922	1.15235	1.33995	1.37332	1.29228	1.16142	1.24374	1.42049	1.39419	1.16422	1.23547	1.29086	1.26624	1.26683	1.16517	0.841617	1.54205	1.19549	1.38611	1.22791	1.28275	1.51769	1.53989	1.26013	1.4586	0.913767	1.92787
814.004	1.29578	0.974794	1.15324	1.42695	1.29767	1.84401	1.08297	1.181	1.13299	1.3732	1.66765	1.35557	1.53127	1.02351	1.74357	1.30273	1.26983	1.12685	1.37855	1.56671	1.15255	1.72266	1.52534	1.14974	1.37223	1.34126	1.29699	1.16179	1.25748	1.4105	1.37065	1.202	1.25769	1.27707	1.27009	1.27526	1.18028	0.84997	1.53638	1.19828	1.38515	1.24762	1.28132	1.54151	1.51833	1.2583	1.4519	0.930463	1.96653
816.004	1.31247	0.980496	1.14277	1.40359	1.30692	1.84221	1.07649	1.17927	1.10341	1.3698	1.66002	1.34833	1.5485	1.03405	1.69816	1.29739	1.26592	1.13365	1.40798	1.58063	1.14876	1.73477	1.51009	1.16142	1.35994	1.37818	1.30959	1.14368	1.24174	1.37217	1.37698	1.15524	1.2331	1.28165	1.2758	1.26796	1.19187	0.849878	1.53992	1.18179	1.39515	1.23109	1.28164	1.52336	1.54587	1.25277	1.4562	0.917941	1.95051
818.004	1.31598	0.989082	1.1411	1.41131	1.30467	1.84329	1.08349	1.16861	1.11844	1.37768	1.61508	1.34803	1.55307	1.0293	1.70461	1.30536	1.25074	1.11505	1.37985	1.57772	1.14557	1.73627	1.54559	1.14684	1.38312	1.39882	1.28901	1.19575	1.22945	1.39318	1.37036	1.18993	1.25622	1.27762	1.27116	1.2763	1.16919	0.845782	1.52317	1.19113	1.38806	1.23886	1.28516	1.49272	1.54687	1.24285	1.45998	0.914876	1.94143
820.004	1.30529	0.974276	1.1603	1.40804	1.30019	1.83484	1.09064	1.1581	1.12654	1.37566	1.62824	1.36421	1.54459	1.02335	1.71946	1.28199	1.27033	1.11706	1.35233	1.59127	1.14504	1.71151	1.5299	1.1524	1.36236	1.36845	1.29697	1.17531	1.21947	1.38818	1.37882	1.17172	1.24737	1.25791	1.27048	1.26649	1.17246	0.844609	1.54669	1.18259	1.3939	1.24226	1.27652	1.52445	1.50715	1.2514	1.45326	0.918253	1.94104
822.004	1.2967	0.963163	1.14839	1.40121	1.28258	1.85495	1.07497	1.16826	1.10442	1.37278	1.60006	1.37337	1.52664	1.03467	1.69845	1.29122	1.25742	1.12075	1.36752	1.54594	1.14442	1.72774	1.52625	1.1586	1.35039	1.34923	1.29816	1.17973	1.26041	1.38568	1.35736	1.1844	1.26646	1.31411	1.30797	1.29939	1.17861	0.87519	1.53296	1.1917	1.38932	1.22437	1.27912	1.49862	1.51988	1.22072	1.43055	0.911412	1.95267
824.004	1.30878	0.980594	1.14545	1.39947	1.29102	1.82812	1.07475	1.15965	1.14061	1.36123	1.61618	1.37244	1.54747	1.01562	1.70478	1.26251	1.27689	1.12947	1.3799	1.5168	1.18344	1.72863	1.54983	1.17934	1.37239	1.36271	1.30866	1.17312	1.23462	1.36657	1.36716	1.17715	1.24482	1.26514	1.26561	1.26799	1.17359	0.844862	1.5336	1.18239	1.4031	1.24994	1.28269	1.52536	1.55992	1.27048	1.46658	0.917023	1.88568
826.004	1.33399	0.968153	1.16883	1.43004	1.28405	1.83963	1.071	1.17306	1.10675	1.37118	1.60233	1.38977	1.5304	1.02174	1.74078	1.30027	1.23823	1.12402	1.38117	1.53984	1.15732	1.73605	1.5238	1.16932	1.35523	1.37767	1.28919	1.153	1.22193	1.37731	1.37376	1.17215	1.2424	1.29683	1.26771	1.26035	1.18115	0.849349	1.54015	1.18706	1.40015	1.20948	1.27835	1.52906	1.52778	1.24944	1.45118	0.903739	1.8853
828.004	1.3033	0.983153	1.14529	1.41329	1.30448	1.8405	1.08623	1.16547	1.12404	1.37794	1.55975	1.37044	1.53509	1.0263	1.70133	1.30609	1.25402	1.11532	1.37603	1.518	1.15856	1.72813	1.55645	1.15609	1.36122	1.36222	1.29368	1.16773	1.24219	1.38551	1.34498	1.16605	1.21432	1.28492	1.25972	1.26878	1.17324	0.847692	1.52606	1.18091	1.38167	1.22731	1.28359	1.50791	1.54399	1.25447	1.43934	0.890369	1.89359
830.004	1.31294	0.971522	1.1357	1.38486	1.30885	1.83801	1.07742	1.16932	1.11611	1.36976	1.58317	1.3396	1.54477	1.02934	1.71563	1.31045	1.2608	1.11874	1.37702	1.5651	1.13639	1.70693	1.52809	1.16126	1.33697	1.36179	1.28973	1.17884	1.24692	1.37539	1.35277	1.17072	1.23093	1.27106	1.26891	1.26291	1.16645	0.840881	1.52383	1.18962	1.37271	1.2092	1.28674	1.49321	1.52828	1.22535	1.44563	0.888325	1.90371
832.004	1.3016	0.975863	1.14274	1.39923	1.30529	1.83479	1.0821	1.17225	1.12652	1.35647	1.56618	1.36882	1.51873	1.02073	1.70389	1.27655	1.26701	1.13415	1.338	1.51896	1.15402	1.7323	1.51906	1.16366	1.32023	1.34553	1.30745	1.17278	1.22953	1.35055	1.35678	1.15057	1.22003	1.27523	1.25433	1.26528	1.18171	0.847554	1.51958	1.18568	1.37842	1.22439	1.26337	1.50075	1.51531	1.22609	1.44121	0.894421	1.8879
834.004	1.32736	0.968865	1.11756	1.41901	1.30669	1.82327	1.07209	1.17581	1.12387	1.36808	1.54523	1.34689	1.50725	1.01907	1.69727	1.26835	1.25017	1.10977	1.34721	1.52115	1.14903	1.71871	1.51507	1.16434	1.39083	1.35191	1.30191	1.1264	1.21372	1.35597	1.35259	1.15923	1.20806	1.27885	1.26807	1.25532	1.16616	0.845828	1.52462	1.19712	1.37787	1.21993	1.26658	1.4866	1.53551	1.23209	1.4397	0.894889	1.89359
836.004	1.31769	0.974405	1.11864	1.42253	1.31141	1.84632	1.05046	1.16586	1.10331	1.38087	1.517	1.36647	1.52853	1.02231	1.73814	1.24662	1.25502	1.11717	1.35668	1.50219	1.13359	1.73319	1.53436	1.1737	1.35669	1.36539	1.28135	1.17427	1.2269	1.36087	1.3598	1.16889	1.22184	1.27847	1.25985	1.24386	1.16504	0.840121	1.51536	1.1796	1.38141	1.22341	1.27451	1.50309	1.51936	1.23683	1.5114	0.876842	1.91505
838.004	1.32178	0.970874	1.11587	1.41712	1.2928	1.82309	1.06189	1.16371	1.11176	1.36652	1.51568	1.37578	1.50713	1.02378	1.70852	1.27768	1.22772	1.11868	1.33368	1.5297	1.16116	1.7562	1.5174	1.15638	1.3642	1.35813	1.2981	1.11574	1.22813	1.388	1.33704	1.1658	1.20993	1.24409	1.25896	1.25778	1.17096	0.835772	1.54157	1.18595	1.3891	1.23091	1.26352	1.48566	1.51496	1.25868	1.44806	0.882852	1.89902
840.004	1.34625	0.961835	1.13628	1.41029	1.30289	1.83291	1.06023	1.1787	1.11026	1.33592	1.50093	1.36245	1.51612	1.01963	1.69453	1.26432	1.24466	1.11962	1.32844	1.46438	1.13975	1.71038	1.51711	1.15681	1.35601	1.36631	1.27973	1.14548	1.25331	1.3473	1.34765	1.13251	1.19935	1.26931	1.26257	1.25853	1.175	0.836946	1.52965	1.19768	1.36394	1.22849	1.27382	1.48174	1.5123	1.20997	1.42871	0.889347	1.88528
842.004	1.26664	0.967213	1.12263	1.3919	1.28204	1.82153	1.07739	1.15962	1.09584	1.33089	1.50731	1.39341	1.5153	1.03652	1.72619	1.27728	1.26953	1.10946	1.32274	1.49223	1.1432	1.70162	1.5266	1.15507	1.34892	1.32193	1.27077	1.15634	1.20026	1.36235	1.3329	1.1737	1.20593	1.28413	1.24456	1.25742	1.17022	0.843251	1.54862	1.19481	1.37812	1.23459	1.27071	1.47445	1.52138	1.23916	1.42485	0.87783	1.87239
844.004	1.31425	0.966533	1.12817	1.41425	1.30317	1.83491	1.08721	1.1557	1.103	1.3459	1.483	1.36055	1.52712	1.02759	1.68912	1.26076	1.24117	1.1285	1.31457	1.50442	1.15532	1.72766	1.52291	1.15198	1.35029	1.35198	1.27047	1.12806	1.22883	1.33595	1.33263	1.15901	1.20649	1.26475	1.26467	1.25474	1.15985	0.833932	1.56055	1.18216	1.36882	1.22257	1.27335	1.48139	1.52168	1.23902	1.43656	0.884653	1.90326
846.004	1.32366	0.967375	1.11329	1.40572	1.28045	1.79805	1.062	1.16868	1.10427	1.33816	1.4826	1.36859	1.54077	1.00182	1.67779	1.27675	1.23695	1.11106	1.31277	1.50181	1.15652	1.71713	1.49405	1.15288	1.3417	1.33961	1.2825	1.16926	1.23126	1.34659	1.33442	1.1704	1.21135	1.26328	1.2476	1.2493	1.16865	0.831608	1.5401	1.18164	1.33401	1.13843	1.1373	1.27673	1.2753	0.996977	1.36959	0.863004	1.88847
848.004	1.27612	0.97204	1.12008	1.39274	1.29411	1.81016	1.06365	1.14878	1.11281	1.34374	1.47662	1.33094	1.50153	1.00609	1.71905	1.28608	1.24213	1.11458	1.29962	1.49665	1.14574	1.72463	1.49425	1.14545	1.35121	1.32742	1.22202	1.1798	1.23271	1.32631	1.32715	1.16562	1.19861	1.25212	1.24048	1.25691	1.16507	0.836808	1.52303	1.1712	1.36323	1.20349	1.2585	1.46292	1.52856	1.23178	1.43093	0.870088	1.96484
850.004	1.3207	0.966436	1.10745	1.38819	1.28351	1.7994	1.06768	1.17161	1.10141	1.3395	1.45492	1.36109	1.50553	1.01867	1.71114	1.28182	1.24441	1.1205	1.32707	1.49878	1.15405	1.72474	1.50592	1.13883	1.33919	1.31486	1.2547	1.1303	1.20171	1.34687	1.334	1.16508	1.20787	1.27617	1.24467	1.27082	1.16235	0.833241	1.52409	1.17034	1.37476	1.20317	1.27866	1.46504	1.5082	1.2508	1.43755	0.860943	1.89853
852.004	1.28558	0.959891	1.11185	1.38937	1.28339	1.79681	1.06316	1.16695	1.09544	1.33289	1.43514	1.33428	1.4939	1.02171	1.71016	1.28906	1.25813	1.12113	1.32111	1.50827	1.15831	1.74436	1.515	1.16806	1.33439	1.33365	1.25732	1.15087	1.24434	1.36003	1.32583	1.17057	1.21039	1.25883	1.24634	1.25128	1.16223	0.837843	1.52965	1.18199	1.37193	1.21414	1.26543	1.48817	1.49645	1.22265	1.42623	0.866503	1.92491
854.004	1.30078	0.966403	1.13567	1.38405	1.28293	1.86662	1.06145	1.15521	1.13521	1.34194	1.45804	1.34635	1.50036	1.01099	1.70115	1.28493	1.24904	1.11475	1.32524	1.4934	1.1625	1.71635	1.49817	1.15251	1.34364	1.32669	1.2462	1.16935	1.21889	1.32606	1.33339	1.13018	1.19132	1.24635	1.25425	1.25	1.17336	0.834185	1.52678	1.17945	1.36773	1.20624	1.25911	1.47882	1.48519	1.24233	1.42152	0.862658	1.91743
856.004	1.3011	0.958142	1.12842	1.36795	1.28722	1.80706	1.06599	1.15976	1.09857	1.32567	1.4384	1.3106	1.5147	0.999688	1.72078	1.28259	1.2269	1.12138	1.29524	1.49121	1.1632	1.70768	1.50322	1.1484	1.33469	1.3361	1.24779	1.14704	1.21522	1.31219	1.3261	1.17736	1.20375	1.26291	1.23493	1.24896	1.17738	0.833241	1.51823	1.18164	1.37765	1.2065	1.24691	1.47159	1.49192	1.21416	1.42807	0.858207	1.94346
858.004	1.29525	0.962613	1.10764	1.39839	1.31748	1.81998	1.06934	1.17493	1.09475	1.3171	1.40978	1.34475	1.50634	1.01224	1.70576	1.28558	1.24023	1.13153	1.34091	1.49966	1.14646	1.72652	1.4967	1.14352	1.34656	1.32639	1.24394	1.1693	1.21502	1.33794	1.32525	1.19449	1.18829	1.26067	1.24205	1.24824	1.17057	0.83094	1.53619	1.17481	1.35751	1.20712	1.26897	1.46857	1.50835	1.21624	1.41965	0.858692	1.86731
860.004	1.28448	0.962872	1.09174	1.40964	1.301	1.81171	1.07742	1.15997	1.09828	1.32557	1.43106	1.3265	1.50144	1.00902	1.72282	1.28069	1.23326	1.1233	1.29962	1.50163	1.14354	1.7306	1.50283	1.14787	1.36162	1.31641	1.209	1.1457	1.21805	1.30208	1.32429	1.17675	1.1838	1.25736	1.25294	1.25476	1.16166	0.837222	1.51952	1.17775	1.37004	1.2156	1.28095	1.49505	1.50668	1.2223	1.40899	0.853946	1.87504
862.004	1.29347	0.95056	1.11905	1.39675	1.29295	1.80396	1.05944	1.14893	1.09266	1.32243	1.41167	1.33523	1.51873	1.01003	1.70124	1.27763	1.24906	1.13291	1.29397	1.46962	1.16023	1.73702	1.49053	1.13469	1.33084	1.30786	1.21159	1.18725	1.21608	1.31549	1.30594	1.16666	1.20415	1.2494	1.24388	1.24691	1.15587	0.824221	1.51497	1.1846	1.34879	1.21424	1.26239	1.46492	1.47782	1.20419	1.40648	0.851002	1.87191
864.004	1.27984	0.958044	1.09244	1.40906	1.29984	1.80605	1.07538	1.15379	1.07741	1.33461	1.40898	1.39117	1.49546	1.01485	1.73733	1.26432	1.24194	1.11216	1.28051	1.48411	1.16789	1.73169	1.45959	1.15114	1.34013	1.31448	1.22289	1.16409	1.18192	1.31252	1.32719	1.19068	1.18444	1.24547	1.24629	1.23651	1.16563	0.83499	1.50828	1.17825	1.36084	1.22869	1.25695	1.4836	1.4993	1.22546	1.40436	0.851851	1.89928
866.004	1.34117	0.961349	1.10864	1.40037	1.30053	1.81517	1.07105	1.1563	1.09339	1.33017	1.39314	1.34751	1.51146	0.995249	1.72939	1.3003	1.24081	1.13525	1.31426	1.47211	1.15584	1.6977	1.49499	1.15981	1.3272	1.3301	1.24515	1.17679	1.2096	1.31431	1.31525	1.18243	1.17448	1.25569	1.24768	1.26144	1.15149	0.824911	1.49091	1.13581	1.28741	1.15002	1.20162	1.45224	1.46769	1.17696	1.47988	0.846603	1.89331
868.004	1.27235	0.950237	1.10288	1.40967	1.29415	1.83286	1.06102	1.16304	1.07655	1.30794	1.37839	1.33135	1.48782	0.989971	1.69494	1.28508	1.21471	1.13409	1.30649	1.49627	1.14866	1.70148	1.48312	1.13151	1.33072	1.31632	1.21188	1.18939	1.1918	1.30662	1.3135	1.19341	1.17582	1.24567	1.23215	1.25283	1.15874	0.829951	1.50978	1.18171	1.33997	1.18979	1.26415	1.44794	1.51843	1.21878	1.39945	0.846724	1.85042
870.004	1.29117	0.948714	1.10465	1.40025	1.28788	1.80522	1.07222	1.14938	1.08024	1.33211	1.35193	1.3474	1.51636	1.0156	1.74303	1.25953	1.19861	1.12418	1.28498	1.50301	1.14676	1.68798	1.47154	1.14242	1.32009	1.33933	1.22357	1.18727	1.2145	1.30641	1.315	1.17169	1.1844	1.26282	1.23532	1.24894	1.16227	0.830802	1.5151	1.17642	1.35628	1.20391	1.24529	1.47188	1.46516	1.21683	1.40109	0.846499	1.90526
872.004	1.28894	0.959178	1.10352	1.37877	1.27384	1.78796	1.05859	1.1478	1.07872	1.30978	1.34568	1.32713	1.48376	0.996329	1.70766	1.24935	1.22277	1.12006	1.27871	1.47829	1.17313	1.70651	1.49244	1.15488	1.34029	1.35416	1.20533	1.15082	1.20737	1.31221	1.2977	1.19309	1.17455	1.27376	1.24008	1.25036	1.15892	0.827259	1.52103	1.16307	1.34628	1.1876	1.26381	1.48966	1.4986	1.25537	1.38089	0.842602	1.87028
874.004	1.29874	0.949653	1.10243	1.40785	1.27887	1.80457	1.06654	1.14543	1.08408	1.30814	1.34194	1.31073	1.5046	1.00984	1.68769	1.24667	1.21337	1.10611	1.29322	1.4693	1.13287	1.71215	1.49774	1.14168	1.34784	1.31422	1.23396	1.15611	1.19459	1.30621	1.28407	1.14899	1.17998	1.25633	1.2449	1.24674	1.15953	0.838097	1.5208	1.18729	1.34206	1.19027	1.264	1.47739	1.51961	1.20352	1.40636	0.84068	1.89831
876.004	1.30443	0.959956	1.11498	1.41048	1.30166	1.78665	1.07693	1.15496	1.08953	1.3187	1.34406	1.34717	1.50535	1.02526	1.69885	1.26702	1.2074	1.12319	1.26517	1.441	1.16385	1.72891	1.47665	1.14908	1.29945	1.34214	1.21406	1.17555	1.20502	1.29035	1.31422	1.17603	1.16374	1.26196	1.22443	1.23175	1.15795	0.825372	1.49303	1.15636	1.3313	1.18324	1.25286	1.48901	1.50183	1.22075	1.3995	0.830288	1.85691
878.004	1.30658	0.962904	1.10928	1.4013	1.29171	1.80535	1.06069	1.15559	1.06023	1.3449	1.35438	1.32183	1.50704	1.01015	1.70769	1.25978	1.2249	1.13343	1.2708	1.45561	1.15497	1.7034	1.45109	1.12937	1.34124	1.30336	1.21688	1.20013	1.19236	1.29063	1.29419	1.19564	1.17928	1.26168	1.22304	1.24824	1.16108	0.830112	1.51014	1.15416	1.34572	1.18444	1.25467	1.47727	1.50888	1.23267	1.40712	0.83273	1.86461
880.004	1.26501	0.949653	1.09066	1.40714	1.3003	1.80688	1.06817	1.15831	1.06676	1.31304	1.36464	1.28442	1.48058	0.995825	1.73488	1.28465	1.19879	1.11824	1.27214	1.44252	1.14993	1.70549	1.47199	1.12463	1.32205	1.3112	1.20247	1.20841	1.18166	1.31012	1.31838	1.19266	1.17034	1.24389	1.22849	1.24415	1.1677	0.820033	1.50598	1.16929	1.34482	1.18726	1.2497	1.49805	1.48907	1.2003	1.40794	0.832505	1.86882
882.004	1.30236	0.956165	1.08097	1.39944	1.29245	1.79868	1.06591	1.15549	1.05709	1.31194	1.33191	1.327	1.46383	0.997673	1.68728	1.2753	1.21546	1.12793	1.28786	1.42258	1.15422	1.70048	1.46981	1.11311	1.3104	1.30927	1.19782	1.1712	1.18793	1.29337	1.29676	1.20896	1.17786	1.23863	1.22081	1.23837	1.14075	0.81672	1.46472	1.16319	1.32559	1.18046	1.24611	1.48184	1.502	1.2344	1.4229	0.83609	1.89418
884.004	1.29345	0.952213	1.09066	1.41116	1.29697	1.76809	1.075	1.15101	1.08488	1.29949	1.33387	1.3125	1.48656	0.99369	1.72662	1.26936	1.22839	1.13203	1.28957	1.44943	1.14639	1.69448	1.45924	1.1485	1.31771	1.31763	1.17951	1.17603	1.16078	1.28553	1.30113	1.18049	1.17576	1.25823	1.23461	1.24495	1.16758	0.823577	1.51481	1.18031	1.34048	1.18102	1.25276	1.4839	1.46639	1.20123	1.39621	0.83221	1.86548
886.004	1.28836	0.951338	1.1034	1.40263	1.30789	1.78133	1.07135	1.1502	1.08381	1.3165	1.32057	1.32094	1.51058	0.997169	1.70705	1.27703	1.22104	1.1285	1.26491	1.44339	1.14886	1.69323	1.47925	1.12542	1.31404	1.27466	1.2062	1.16408	1.20993	1.30321	1.29656	1.19801	1.17119	1.25808	1.22553	1.24098	1.16473	0.828133	1.50201	1.16824	1.33009	1.16491	1.24898	1.46837	1.49982	1.20583	1.41165	0.823533	1.83514
888.004	1.30775	0.953606	1.09183	1.39215	1.3116	1.79944	1.07078	1.1677	1.10728	1.29731	1.31133	1.32088	1.47706	0.985724	1.73897	1.29054	1.22436	1.12328	1.27868	1.44146	1.14142	1.67453	1.4759	1.1373	1.31971	1.28896	1.20768	1.16822	1.1876	1.29842	1.28539	1.20103	1.16815	1.26753	1.21343	1.23475	1.16419	0.823416	1.48818	1.17491	1.33019	1.17446	1.23099	1.4639	1.48957	1.20681	1.39953	0.825006	1.87542
890.004	1.29014	0.952504	1.09659	1.38387	1.29949	1.75726	1.07065	1.13901	1.06509	1.31018	1.32672	1.33947	1.47904	1.00127	1.7131	1.24333	1.22022	1.14122	1.2308	1.44058	1.13402	1.67914	1.42984	1.13438	1.29939	1.2989	1.19819	1.21034	1.18938	1.3073	1.26602	1.1918	1.10253	1.16984	1.20503	1.23504	1.15017	0.824911	1.49872	1.17049	1.33029	1.16211	1.2313	1.45404	1.4975	1.2099	1.39122	0.815584	1.64829
892.004	1.31153	0.954578	1.09847	1.40155	1.31737	1.79	1.0713	1.14677	1.07557	1.30189	1.33203	1.29373	1.47541	0.999592	1.66978	1.25376	1.2078	1.12163	1.26719	1.44162	1.16675	1.70696	1.45515	1.12125	1.32297	1.29772	1.19996	1.20063	1.18111	1.2904	1.26597	1.14964	1.16883	1.2638	1.21793	1.24251	1.15974	0.819596	1.4894	1.16819	1.30023	1.12702	1.14896	1.26423	1.29923	1.02471	1.27584	0.811306	1.85945
894.004	1.31758	0.940225	1.10562	1.4089	1.30328	1.80351	1.07511	1.14109	1.0829	1.30537	1.3343	1.30258	1.48677	1.00693	1.67684	1.26196	1.20738	1.12474	1.24844	1.46029	1.1413	1.67989	1.46812	1.12898	1.32157	1.29363	1.21573	1.18123	1.17573	1.26813	1.28291	1.19453	1.17353	1.26183	1.21076	1.26313	1.15994	0.817318	1.50608	1.17461	1.34817	1.16577	1.24506	1.45308	1.49317	1.1944	1.40168	0.815099	1.83526
896.004	1.33627	0.953185	1.09703	1.39153	1.29899	1.77234	1.06455	1.12356	1.0793	1.29144	1.31212	1.3454	1.49747	1.01725	1.72467	1.27051	1.20257	1.12039	1.2489	1.4597	1.14225	1.70457	1.45815	1.12953	1.31745	1.30655	1.1913	1.17524	1.20865	1.25595	1.27284	1.19891	1.16484	1.26556	1.22359	1.24845	1.14691	0.819619	1.5087	1.1655	1.32025	1.15828	1.23434	1.43648	1.48887	1.21017	1.39825	0.814094	1.83504
898.004	1.31819	0.954319	1.08429	1.3843	1.30878	1.76753	1.07454	1.13845	1.06077	1.2872	1.30164	1.30896	1.51443	0.981813	1.70829	1.24707	1.18185	1.13214	1.25585	1.44395	1.13601	1.68626	1.47885	1.13867	1.31941	1.27265	1.20546	1.18694	1.1956	1.27973	1.27161	1.19575	1.16493	1.27701	1.20725	1.21632	1.14548	0.823439	1.48506	1.16708	1.32475	1.16139	1.24974	1.44585	1.49185	1.20414	1.38695	0.80521	1.7923
900.004	1.29971	0.94528	1.10113	1.40034	1.30007	1.76308	1.06243	1.14046	1.08793	1.3074	1.30781	1.30778	1.50959	1.0071	1.71292	1.28029	1.20082	1.12628	1.23373	1.45888	1.13616	1.69743	1.46524	1.11975	1.30868	1.30303	1.19731	1.18473	1.21144	1.28137	1.27819	1.20491	1.18247	1.24582	1.21647	1.23583	1.15741	0.821414	1.4947	1.17122	1.32186	1.16787	1.24751	1.44395	1.48334	1.20302	1.35959	0.805643	1.82163
902.004	1.30241	0.940225	1.10797	1.40117	1.3145	1.76926	1.04929	1.13908	1.07976	1.30992	1.30209	1.31683	1.49934	0.984908	1.72118	1.26509	1.16826	1.14262	1.22152	1.42998	1.13998	1.68581	1.45193	1.11959	1.3124	1.30659	1.20852	1.16557	1.19568	1.29875	1.2743	1.19079	1.15981	1.24205	1.2171	1.22595	1.13324	0.822334	1.46969	1.17491	1.3177	1.16281	1.22904	1.44218	1.46511	1.21381	1.40677	0.808344	1.87768
904.004	1.30021	0.945992	1.1054	1.3872	1.307	1.76333	1.06466	1.12825	1.08653	1.3107	1.29678	1.33066	1.49624	0.984165	1.71767	1.2504	1.19658	1.11235	1.22921	1.4246	1.14192	1.68617	1.4345	1.109	1.32099	1.29097	1.18862	1.18649	1.19356	1.25337	1.27268	1.17962	1.15191	1.2469	1.2089	1.23682	1.15354	0.832206	1.47185	1.17152	1.33284	1.14584	1.2472	1.45894	1.46381	1.21254	1.38311	0.807236	1.86431
906.004	1.29827	0.94515	1.08363	1.38779	1.30224	1.74283	1.05995	1.12229	1.07432	1.27809	1.27964	1.30428	1.47631	1.01034	1.66601	1.23373	1.19792	1.12061	1.25145	1.44148	1.13426	1.69204	1.47132	1.12104	1.3293	1.28578	1.18029	1.17837	1.18233	1.26379	1.27306	1.18447	1.16783	1.26091	1.20322	1.24751	1.16164	0.821046	1.48767	1.16909	1.31278	1.15654	1.24443	1.46196	1.47849	1.22546	1.38899	0.806197	1.84536
908.004	1.30532	0.944502	1.09058	1.37376	1.30394	1.75292	1.04355	1.13531	1.05634	1.29287	1.30719	1.31775	1.48358	0.987692	1.73857	1.26735	1.18756	1.11794	1.24626	1.40843	1.15103	1.67325	1.45439	1.13488	1.3135	1.27668	1.16576	1.17384	1.20208	1.26835	1.27054	1.20979	1.16187	1.25545	1.21663	1.23206	1.141	0.820931	1.48986	1.17579	1.31095	1.15384	1.23814	1.47223	1.46741	1.22075	1.39733	0.800135	1.84236
910.004	1.32154	0.941133	1.09972	1.38894	1.30862	1.76225	1.07073	1.1388	1.04933	1.28202	1.27884	1.32898	1.46708	1.01092	1.68535	1.26991	1.18808	1.12751	1.21782	1.46101	1.1408	1.69793	1.43755	1.11084	1.30515	1.29605	1.18854	1.17507	1.15524	1.2561	1.26754	1.18656	1.15448	1.23365	1.20422	1.23419	1.1497	0.81695	1.48476	1.17529	1.3119	1.1473	1.2309	1.45849	1.49392	1.22879	1.3891	0.797243	1.79151
912.004	1.30692	0.942688	1.09302	1.39898	1.29276	1.74373	1.05577	1.13111	1.08983	1.28512	1.29127	1.31088	1.49278	0.991003	1.69989	1.23759	1.22484	1.12801	1.24551	1.39219	1.13594	1.67881	1.45379	1.10658	1.34222	1.27811	1.18813	1.16915	1.18888	1.23718	1.25064	1.16436	1.17648	1.26087	1.20086	1.23291	1.16799	0.81886	1.47169	1.13212	1.25536	1.10649	1.18566	1.40931	1.39681	1.13535	1.4271	0.803114	1.8262
914.004	1.28417	0.942169	1.09235	1.40485	1.32069	1.71986	1.05628	1.13044	1.07189	1.26216	1.27456	1.31354	1.47724	0.983685	1.68458	1.23195	1.19919	1.1241	1.22126	1.39047	1.1541	1.67261	1.44474	1.11295	1.28651	1.27946	1.18274	1.17922	1.18038	1.2505	1.24556	1.17284	1.05946	1.14295	1.17141	1.19756	1.14492	0.816743	1.48478	1.16121	1.30882	1.14269	1.22228	1.44718	1.44886	1.21247	1.39114	0.79442	1.4738
916.004	1.29415	0.923897	1.08011	1.39941	1.32414	1.73474	1.07244	1.13199	1.12398	1.28644	1.28965	1.32053	1.47877	0.979006	1.68276	1.24604	1.20136	1.12784	1.22602	1.36815	1.14369	1.64749	1.45044	1.12094	1.30061	1.27946	1.18389	1.17132	1.16615	1.25499	1.26702	1.14264	1.15732	1.24214	1.21071	1.22396	1.16437	0.819458	1.48703	1.17418	1.31266	1.1492	1.26754	1.44602	1.46139	1.1894	1.36135	0.795303	1.82703
918.004	1.29156	0.938379	1.08831	1.41765	1.33029	1.76103	1.05198	1.1333	1.0763	1.27031	1.2766	1.28547	1.49086	0.993066	1.67796	1.23004	1.20065	1.12303	1.24152	1.38806	1.14098	1.67031	1.41779	1.1153	1.31669	1.30464	1.17743	1.14642	1.17164	1.25907	1.247	1.18523	1.15284	1.23729	1.21398	1.2272	1.14256	0.817893	1.4911	1.16158	1.31852	1.13919	1.23776	1.44947	1.49122	1.18413	1.37296	0.798524	1.86489
920.004	1.30529	0.934361	1.09853	1.40529	1.29577	1.74476	1.05857	1.13203	1.09072	1.26659	1.29202	1.33221	1.49047	0.982917	1.71166	1.26868	1.1655	1.11208	1.19761	1.39115	1.12341	1.64663	1.44087	1.12826	1.31386	1.26849	1.1841	1.16187	1.13667	1.25852	1.24306	1.18501	1.16822	1.25554	1.19508	1.21937	1.14153	0.823761	1.48848	1.18297	1.30804	1.15804	1.24363	1.4563	1.45553	1.19837	1.36194	0.796862	1.83339
922.004	1.29439	0.940323	1.08545	1.41329	1.30897	1.75263	1.06311	1.13428	1.08381	1.25442	1.26574	1.30816	1.5064	0.996329	1.67318	1.24381	1.18593	1.11755	1.22369	1.41034	1.15046	1.69348	1.43044	1.1227	1.31428	1.29236	1.18593	1.182	1.17447	1.2421	1.23124	1.14935	1.15046	1.2481	1.20092	1.24151	1.15106	0.823071	1.50217	1.16633	1.31425	1.13725	1.21964	1.43952	1.47892	1.18884	1.36299	0.786401	1.81216
924.004	1.29845	0.935625	1.07415	1.35664	1.30073	1.73231	1.06458	1.12081	1.07636	1.27097	1.27525	1.29692	1.4963	0.990235	1.69793	1.24386	1.19743	1.11026	1.22248	1.40929	1.16724	1.65575	1.42902	1.11717	1.31549	1.29223	1.18747	1.18386	1.18174	1.25615	1.24471	1.17632	1.16165	1.23966	1.19667	1.22232	1.14093	0.819297	1.49836	1.16618	1.3223	1.16317	1.25456	1.44169	1.49335	1.19823	1.38421	0.791545	1.85327
926.004	1.28265	0.947126	1.08257	1.40454	1.31524	1.71177	1.05653	1.13538	1.09193	1.27183	1.27757	1.30433	1.49011	0.977927	1.70438	1.25725	1.17935	1.11571	1.20438	1.40249	1.13045	1.65091	1.43321	1.11622	1.3133	1.27499	1.19599	1.16704	1.18512	1.24159	1.24469	1.1695	1.16331	1.24602	1.19555	1.21794	1.14706	0.811979	1.48136	1.16768	1.31184	1.14568	1.24611	1.45314	1.48314	1.23397	1.40674	0.790523	1.81695
928.004	1.28239	0.933778	1.0805	1.39128	1.31435	1.77627	1.05258	1.13382	1.08241	1.27105	1.2834	1.30651	1.48325	0.977015	1.69649	1.27733	1.16855	1.12922	1.19715	1.36022	1.14237	1.66697	1.43473	1.10067	1.31753	1.26616	1.18122	1.15358	1.16226	1.20606	1.24756	1.17923	1.15858	1.24429	1.20285	1.21681	1.1419	0.818768	1.50497	1.17338	1.30679	1.1486	1.23927	1.43397	1.44233	1.21672	1.36567	0.789795	1.79553
930.004	1.30039	0.93475	1.09584	1.40634	1.32797	1.72126	1.05351	1.13245	1.07283	1.28376	1.27119	1.30375	1.47628	0.988219	1.6977	1.2407	1.1887	1.13216	1.19756	1.38368	1.13501	1.63688	1.41985	1.11875	1.29044	1.29241	1.18811	1.14764	1.18001	1.2311	1.24362	1.16576	1.14957	1.26139	1.19458	1.21954	1.14327	0.813797	1.47973	1.16422	1.28994	1.1266	1.23673	1.45375	1.49737	1.21011	1.37306	0.778486	1.81116
932.004	1.29421	0.936824	1.08717	1.39821	1.29976	1.73189	1.05454	1.12589	1.0931	1.24161	1.26083	1.312	1.47258	0.984549	1.69056	1.24667	1.17563	1.11532	1.19987	1.36079	1.14963	1.66378	1.4264	1.11361	1.29632	1.26213	1.18303	1.20429	1.14213	1.24074	1.23869	1.16048	1.15539	1.23324	1.18974	1.21144	1.14592	0.81672	1.48813	1.18149	1.29569	1.14163	1.2365	1.42385	1.45223	1.20305	1.37526	0.779092	1.76615
934.004	1.32256	0.929534	1.08559	1.38513	1.32785	1.72265	1.04472	1.12889	1.08882	1.26931	1.26033	1.31428	1.49125	0.993954	1.6971	1.25812	1.17396	1.12041	1.1864	1.38475	1.13022	1.65108	1.42813	1.106	1.29428	1.27325	1.18943	1.09641	1.15543	1.24016	1.25926	1.14871	1.17359	1.23984	1.18824	1.23209	1.14425	0.81642	1.4862	1.16522	1.29643	1.12828	1.23084	1.42552	1.4936	1.21802	1.39574	0.781274	1.78623
936.004	1.31365	0.938768	1.09994	1.39558	1.30727	1.70514	1.04094	1.14571	1.09099	1.27235	1.26806	1.30607	1.48936	0.985052	1.69402	1.26108	1.19695	1.11428	1.18806	1.37778	1.12506	1.65905	1.40986	1.09561	1.26563	1.29065	1.17126	1.15885	1.15656	1.23446	1.22869	1.17948	1.1494	1.25727	1.19408	1.22271	1.1421	0.82192	1.49045	1.1598	1.30366	1.11566	1.23107	1.4079	1.4869	1.22577	1.38626	0.782262	1.80706
938.004	1.30807	0.93232	1.06878	1.38628	1.32019	1.71276	1.03846	1.1298	1.0953	1.26789	1.23318	1.27981	1.49059	0.979318	1.704	1.27402	1.16916	1.12083	1.16816	1.37634	1.1392	1.66147	1.41289	1.11377	1.2923	1.28471	1.20163	1.15799	1.17	1.22689	1.23062	1.1886	1.1415	1.23146	1.17591	1.22703	1.14545	0.821138	1.48471	1.17203	1.29709	1.12204	1.23176	1.42666	1.47822	1.21402	1.39546	0.776546	1.77324
940.004	1.30597	0.933098	1.08147	1.37351	1.32185	1.70851	1.04573	1.12204	1.09279	1.24635	1.2496	1.30963	1.47718	0.984573	1.71747	1.24697	1.17693	1.12743	1.19133	1.39021	1.13309	1.6588	1.4322	1.10233	1.27292	1.27813	1.20052	1.17823	1.1468	1.22119	1.22222	1.15578	1.14116	1.22089	1.18385	1.21555	1.14217	0.80954	1.4798	1.15714	1.28376	1.11782	1.2206	1.41897	1.46041	1.19493	1.3826	0.773065	1.75879
942.004	1.30823	0.934037	1.08415	1.41994	1.31454	1.71274	1.04537	1.13824	1.08118	1.26114	1.23913	1.30189	1.46954	0.982245	1.68956	1.23644	1.17599	1.11373	1.19261	1.3589	1.13065	1.64891	1.40242	1.09116	1.28653	1.26914	1.18109	1.15816	1.14927	1.22984	1.22303	1.14756	1.13783	1.23253	1.18314	1.22367	1.13386	0.818883	1.50716	1.1718	1.2991	1.11392	1.22887	1.42915	1.45726	1.20958	1.37534	0.772996	1.77143
944.004	1.29541	0.953088	1.08105	1.41808	1.30363	1.69406	1.04537	1.11255	1.06597	1.24041	1.24105	1.32215	1.48025	0.958516	1.69318	1.23152	1.18244	1.13324	1.18025	1.37566	1.11311	1.66214	1.40339	1.10133	1.27454	1.26067	1.1785	1.1754	1.14633	1.22263	1.23165	1.17	1.13201	1.23777	1.18612	1.22894	1.13258	0.817594	1.48051	1.18352	1.29607	1.1187	1.24143	1.42783	1.46621	1.18421	1.38204	0.771957	1.78119
946.004	1.35372	0.941359	1.07579	1.41137	1.3034	1.68076	1.06841	1.1322	1.08287	1.26873	1.23383	1.26777	1.48046	0.983829	1.65387	1.25343	1.15247	1.1356	1.19234	1.36619	1.13524	1.65991	1.4111	1.10578	1.29064	1.28398	1.18926	1.17172	1.15173	1.24424	1.22312	1.16741	1.13027	1.25628	1.18199	1.23129	1.13647	0.809379	1.50915	1.16856	1.28603	1.1177	1.22201	1.4206	1.48795	1.20665	1.37807	0.773463	1.78562
948.004	1.28464	0.933389	1.06573	1.38748	1.30916	1.68038	1.04823	1.11664	1.07747	1.24715	1.23856	1.3206	1.46771	0.985172	1.7021	1.2417	1.166	1.12424	1.186	1.3835	1.14447	1.65086	1.40748	1.10779	1.29612	1.30513	1.20216	1.14689	1.13842	1.22777	1.23379	1.17632	1.13999	1.23354	1.19594	1.22203	1.14123	0.813912	1.50975	1.16698	1.29163	1.10949	1.22495	1.42771	1.4939	1.20852	1.38148	0.76825	1.75603
950.004	1.31939	0.929372	1.06618	1.39397	1.32479	1.64779	1.04608	1.12296	1.06811	1.24795	1.22593	1.30336	1.47438	0.978262	1.69557	1.27798	1.18323	1.11791	1.17775	1.38983	1.12478	1.66778	1.38291	1.1182	1.29835	1.28006	1.1728	1.16277	1.12454	1.22318	1.21126	1.12856	1.14995	1.24558	1.18055	1.2352	1.13828	0.820056	1.48616	1.16768	1.29661	1.10961	1.23623	1.42956	1.48547	1.19194	1.37813	0.767835	1.74562
952.004	1.31598	0.94042	1.07188	1.4	1.31764	1.63732	1.05476	1.12045	1.06548	1.24011	1.21457	1.28093	1.47237	0.976655	1.70527	1.24754	1.16089	1.10591	1.16927	1.3417	1.15569	1.64052	1.40518	1.10344	1.28281	1.25649	1.17992	1.15704	1.18419	1.19453	1.23684	1.17014	1.14159	1.22525	1.18772	1.22239	1.13959	0.811036	1.51871	1.1723	1.2988	1.11351	1.24663	1.40944	1.46969	1.2131	1.35688	0.762258	1.77594
954.004	1.32846	0.940549	1.06714	1.40742	1.30688	1.6352	1.05163	1.12141	1.06081	1.25308	1.22645	1.32245	1.48999	0.976607	1.70541	1.2583	1.16113	1.10949	1.17749	1.37144	1.12671	1.67242	1.4026	1.11793	1.28053	1.27299	1.17492	1.14537	1.11816	1.21736	1.23091	1.14939	1.13173	1.24861	1.17832	1.21084	1.13767	0.814626	1.50686	1.16711	1.29723	1.10721	1.21681	1.41384	1.46364	1.20291	1.37184	0.767055	1.76751
956.004	1.30715	0.937342	1.07806	1.43394	1.30185	1.61394	1.05215	1.12017	1.04547	1.24759	1.23465	1.29825	1.47081	0.978598	1.70763	1.22292	1.16694	1.12072	1.15054	1.33115	1.13476	1.64599	1.40713	1.11514	1.26991	1.2641	1.17735	1.16516	1.14015	1.21065	1.21442	1.15154	1.13379	1.23661	1.18764	1.22619	1.145	0.812785	1.50293	1.1663	1.29533	1.09506	1.24154	1.42675	1.46016	1.19509	1.36606	0.768458	1.74351
958.004	1.31994	0.937796	1.06493	1.41814	1.32828	1.65507	1.04532	1.11587	1.05016	1.25098	1.21327	1.32698	1.48551	0.980446	1.68299	1.23942	1.19422	1.12878	1.17588	1.3461	1.14347	1.67967	1.41839	1.11322	1.26901	1.28538	1.17745	1.1514	1.17081	1.21395	1.22312	1.17241	1.13069	1.21821	1.18476	1.21688	1.14102	0.807423	1.51037	1.1658	1.30135	1.11257	1.25077	1.42936	1.47277	1.21133	1.36733	0.764007	1.73873
960.004	1.32324	0.937148	1.08282	1.39774	1.31737	1.62415	1.04537	1.11534	1.06855	1.23	1.19775	1.30801	1.47255	0.975887	1.6931	1.2327	1.16113	1.10935	1.15477	1.33949	1.14988	1.67978	1.39142	1.09316	1.27398	1.27246	1.17039	1.14473	1.16991	1.20485	1.2077	1.15474	1.12511	1.22909	1.17675	1.22326	1.14871	0.812647	1.48754	1.10446	1.23441	1.02888	1.10753	1.2924	1.25139	1.01105	1.33775	0.753511	1.74115
962.004	1.33084	0.93394	1.06623	1.43069	1.32894	1.62194	1.05253	1.1128	1.07417	1.2332	1.21108	1.29692	1.47667	0.972312	1.70233	1.23985	1.18108	1.11235	1.16066	1.35581	1.14212	1.65594	1.38319	1.09896	1.26889	1.26924	1.16887	1.15032	1.146	1.19751	1.21536	1.18365	1.13228	1.24659	1.18455	1.22752	1.14218	0.805329	1.50906	1.1781	1.30129	1.10399	1.23996	1.43738	1.47552	1.21395	1.35718	0.758205	1.74263
964.004	1.32199	0.943336	1.0659	1.43709	1.32692	1.6248	1.05264	1.11791	1.07407	1.22454	1.21826	1.28778	1.46852	0.98678	1.69825	1.25918	1.16861	1.10591	1.13896	1.33588	1.13244	1.66475	1.42714	1.10502	1.26719	1.2701	1.16498	1.18124	1.15687	1.20639	1.21345	1.17941	1.1298	1.2351	1.17984	1.234	1.14689	0.806227	1.50736	1.17536	1.29926	1.10449	1.2329	1.44099	1.47162	1.22384	1.36286	0.751104	1.7403
966.004	1.31976	0.935333	1.08706	1.41969	1.32383	1.67494	1.04673	1.12384	1.05227	1.22998	1.20266	1.27265	1.46597	0.982101	1.67865	1.23912	1.17114	1.10578	1.14557	1.29809	1.13162	1.64305	1.40178	1.10362	1.26843	1.26496	1.14096	1.15561	1.17514	1.19751	1.2039	1.16849	1.13398	1.23405	1.18063	1.23574	1.15897	0.814971	1.49305	1.15822	1.29856	1.0864	1.23311	1.40323	1.45151	1.1767	1.33448	0.753529	1.73928
968.004	1.31019	0.934102	1.05379	1.42275	1.34074	1.6797	1.04799	1.13143	1.05899	1.2311	1.19583	1.27893	1.47399	0.981573	1.71618	1.23054	1.16922	1.11612	1.1559	1.32884	1.12232	1.65205	1.41224	1.11988	1.27101	1.23787	1.1557	1.17852	1.14203	1.17022	1.21547	1.15291	1.1127	1.23231	1.17764	1.23525	1.14509	0.808505	1.47702	1.18269	1.28141	1.08976	1.22409	1.41919	1.46921	1.21415	1.36687	0.74745	1.70111
970.004	1.29628	0.934167	1.05454	1.41069	1.31976	1.68925	1.05511	1.12444	1.03407	1.23761	1.1849	1.30114	1.49396	0.972096	1.68279	1.25196	1.17197	1.09947	1.14581	1.30522	1.1302	1.64991	1.3758	1.10549	1.26333	1.23926	1.14718	1.15886	1.11675	1.21781	1.21025	1.16041	1.1195	1.22528	1.18005	1.23138	1.13391	0.811887	1.47982	1.15016	1.26409	1.08626	1.17971	1.42777	1.44898	1.19331	1.39452	0.752888	1.71636
972.004	1.3098	0.932677	1.06155	1.43032	1.3123	1.71458	1.05209	1.10698	1.0406	1.23528	1.18146	1.30426	1.46392	0.992538	1.67672	1.24619	1.15554	1.11885	1.16903	1.37477	1.11975	1.63088	1.39122	1.10592	1.24899	1.27149	1.16047	1.18016	1.15747	1.23032	1.21963	1.16307	1.13307	1.2258	1.18144	1.22943	1.1326	0.800083	1.49804	1.17032	1.27613	1.10701	1.22285	1.42748	1.50533	1.2025	1.36797	0.738513	1.7634
974.004	1.32238	0.925096	1.06133	1.42918	1.34426	1.69087	1.03169	1.11318	1.05469	1.23094	1.17777	1.30172	1.46597	0.972696	1.70331	1.24115	1.14309	1.10616	1.14689	1.30694	1.13	1.64583	1.40032	1.10347	1.24663	1.24539	1.15393	1.16666	1.11178	1.20538	1.20256	1.14572	1.11459	1.23078	1.1706	1.22827	1.13824	0.798081	1.49105	1.18638	1.28661	1.10895	1.23426	1.43595	1.46719	1.20204	1.36319	0.745926	1.72105
976.004	1.30964	0.925938	1.05559	1.40671	1.30827	1.71049	1.05713	1.11982	1.07273	1.22978	1.18091	1.2869	1.47195	0.999808	1.66869	1.22919	1.15497	1.10454	1.15893	1.32109	1.13798	1.67456	1.41457	1.10339	1.27444	1.25812	1.16185	1.16074	1.14264	1.19728	1.20851	1.15036	1.11192	1.236	1.17476	1.21695	1.15104	0.804087	1.49296	1.16901	1.27649	1.10105	1.21477	1.41927	1.44193	1.17276	1.34097	0.737682	1.72408
978.004	1.30568	0.943174	1.07964	1.4097	1.31574	1.70811	1.06287	1.12095	1.05674	1.23721	1.15488	1.27545	1.50382	0.974759	1.71364	1.25364	1.17354	1.129	1.15422	1.34846	1.12923	1.63677	1.3851	1.10705	1.25868	1.23611	1.15749	1.14989	1.15266	1.20883	1.19367	1.1588	1.12555	1.24424	1.17005	1.22133	1.1273	0.801602	1.49617	1.18016	1.2791	1.10699	1.22402	1.42217	1.44996	1.21362	1.35406	0.741145	1.67132
980.004	1.30975	0.923476	1.07316	1.4043	1.31887	1.70429	1.05315	1.11241	1.04171	1.21415	1.17391	1.28687	1.47168	0.986204	1.64998	1.25802	1.14783	1.11563	1.1235	1.3242	1.12241	1.65808	1.40637	1.10325	1.25067	1.25919	1.17823	1.16702	1.1182	1.19632	1.2003	1.1737	1.11351	1.23826	1.17552	1.23765	1.12932	0.793617	1.48767	1.16736	1.28888	1.10077	1.2196	1.47435	1.44598	1.22132	1.35381	0.739379	1.67717
982.004	1.29339	0.94191	1.06221	1.40838	1.3342	1.7151	1.05264	1.11996	1.05465	1.22792	1.1622	1.28102	1.47673	0.976127	1.70225	1.24699	1.16419	1.11293	1.14941	1.33084	1.14142	1.65961	1.38968	1.10376	1.2414	1.2248	1.14586	1.13001	1.12834	1.19801	1.20654	1.15115	1.12069	1.22521	1.16397	1.21804	1.13706	0.795527	1.47816	1.17331	1.27948	1.10219	1.2145	1.43322	1.46511	1.21349	1.3671	0.733906	1.70729
984.004	1.3174	0.936694	1.05886	1.41394	1.32449	1.6908	1.04165	1.11498	1.06139	1.21871	1.17625	1.3089	1.4752	0.979918	1.70682	1.24937	1.1739	1.11824	1.13684	1.31858	1.13324	1.6513	1.38326	1.11627	1.25532	1.25315	1.17414	1.15287	1.1279	1.20137	1.19425	1.16576	1.1119	1.22295	1.1678	1.22002	1.14097	0.796746	1.46964	1.16098	1.28221	1.09288	1.19965	1.41682	1.4391	1.17456	1.34972	0.738253	1.70512
986.004	1.32938	0.933033	1.06086	1.43357	1.32623	1.68211	1.05351	1.10803	1.06858	1.22135	1.16432	1.28758	1.49426	0.969793	1.66734	1.21104	1.1372	1.10201	1.11732	1.29984	1.14724	1.68476	1.41814	1.09585	1.25369	1.26164	1.17831	1.14556	1.12587	1.19125	1.18333	1.16472	1.09905	1.23492	1.16301	1.22227	1.12482	0.797805	1.5596	1.17022	1.27727	1.10159	1.20387	1.45522	1.47874	1.17961	1.35368	0.733421	1.69674
988.004	1.29651	0.937083	1.05305	1.42225	1.3097	1.65188	1.05359	1.12045	1.03709	1.22428	1.15408	1.2661	1.46176	0.978646	1.69669	1.21954	1.16773	1.10748	1.13009	1.32149	1.11543	1.65186	1.38373	1.10463	1.25754	1.25313	1.15107	1.15806	1.12486	1.1772	1.1951	1.14598	1.12058	1.23363	1.17371	1.21328	1.13537	0.809356	1.48253	1.16327	1.27783	1.09558	1.21517	1.45236	1.47657	1.19114	1.35184	0.723047	1.69514
990.004	1.35346	0.946284	1.05742	1.41496	1.33106	1.68435	1.0519	1.1164	1.06453	1.21611	1.17762	1.32803	1.46359	0.969481	1.64949	1.25088	1.15813	1.09752	1.13266	1.31411	1.13374	1.64194	1.3872	1.09308	1.24126	1.24064	1.15557	1.15181	1.13697	1.18631	1.19911	1.13362	1.11137	1.21832	1.17403	1.21086	1.14927	0.802936	1.45073	1.15232	1.2664	1.09358	1.21928	1.45763	1.46731	1.18583	1.36145	0.72968	1.67093
992.004	1.32421	0.929955	1.05864	1.42238	1.33102	1.65296	1.05139	1.11781	1.05256	1.21631	1.16851	1.30099	1.49883	0.981214	1.66498	1.23924	1.14441	1.11136	1.15222	1.31487	1.12147	1.66411	1.40671	1.11116	1.27107	1.23264	1.15907	1.14259	1.1078	1.16492	1.18976	1.14271	1.1088	1.22455	1.17539	1.2148	1.13263	0.805421	1.47555	1.15363	1.28633	1.09792	1.19772	1.4481	1.46529	1.20466	1.36041	0.726095	1.69097
994.004	1.30458	0.948584	1.0577	1.41885	1.32766	1.61102	1.06061	1.10571	1.05379	1.21719	1.16372	1.29672	1.45956	0.973848	1.71929	1.257	1.15997	1.10047	1.12725	1.3056	1.11506	1.62852	1.38827	1.09867	1.2557	1.24964	1.14514	1.15516	1.12487	1.18641	1.18761	1.15169	1.11587	1.23324	1.14981	1.2105	1.14328	0.805099	1.4837	1.16721	1.27353	1.10575	1.21001	1.41807	1.48434	1.19267	1.36076	0.729403	1.68292
996.004	1.31601	0.939221	1.05335	1.40383	1.31942	1.60392	1.054	1.10969	1.05521	1.21047	1.15179	1.29493	1.48148	0.982941	1.67335	1.20953	1.15688	1.08148	1.13658	1.31786	1.14819	1.63357	1.36665	1.10744	1.25634	1.2458	1.15399	1.13543	1.12918	1.17395	1.19005	1.16623	1.11803	1.2183	1.16267	1.20675	1.13657	0.801095	1.44853	1.15646	1.27653	1.11149	1.20882	1.46298	1.46996	1.20715	1.36296	0.72374	1.6825
998.004	1.32222	0.92435	1.0503	1.43081	1.34105	1.57596	1.05857	1.11851	1.05954	1.22228	1.1836	1.28567	1.48497	0.968617	1.69773	1.21445	1.16842	1.08473	1.13932	1.30239	1.12715	1.6376	1.37575	1.09682	1.25095	1.25135	1.15547	1.16584	1.13061	1.182	1.19873	1.1588	1.11107	1.22231	1.16188	1.20685	1.14678	0.804961	1.45312	1.17504	1.28749	1.10113	1.22451	1.45665	1.47116	1.17985	1.35399	0.728191	1.70333
1000	1.3587	0.931089	1.06124	1.40371	1.33513	1.53791	1.06259	1.1105	1.0701	1.21865	1.1564	1.28093	1.46479	0.965642	1.65295	1.23408	1.1349	1.0954	1.1147	1.30853	1.13087	1.64074	1.37468	1.10009	1.25075	1.23637	1.13559	1.16863	1.14992	1.17554	1.17884	1.11387	1.09758	1.21911	1.15874	1.2037	1.12136	0.802384	1.46819	1.165	1.27504	1.11578	1.21054	1.44191	1.46714	1.17127	1.35885	0.724692	1.66073
1002	1.30525	0.925549	1.05161	1.41227	1.30881	1.56908	1.04064	1.09904	1.07202	1.20228	1.15882	1.29315	1.4828	0.977951	1.69327	1.21427	1.14915	1.10324	1.13578	1.29561	1.10672	1.60048	1.37756	1.08894	1.26034	1.25133	1.15928	1.1574	1.11589	1.17879	1.17664	1.11818	1.10939	1.22405	1.15719	1.20646	1.11678	0.801233	1.46831	1.16532	1.28468	1.09626	1.21517	1.45824	1.46054	1.20355	1.33026	0.721748	1.67545
1004	1.3147	0.936079	1.04914	1.42278	1.32874	1.55365	1.04573	1.10168	1.06052	1.20146	1.15782	1.2786	1.46359	0.961683	1.70861	1.22997	1.14535	1.09912	1.12477	1.27903	1.13768	1.64019	1.3663	1.10141	1.25261	1.23288	1.1538	1.15623	1.11281	1.18132	1.18159	1.14429	1.13252	1.2308	1.15905	1.20436	1.12648	0.81313	1.46861	1.15902	1.29233	1.10987	1.20452	1.43544	1.46986	1.18085	1.34013	0.718665	1.69193
1006	1.31381	0.938703	1.06667	1.40572	1.321	1.55414	1.05927	1.11213	1.0688	1.21241	1.15184	1.31624	1.46966	0.979414	1.70941	1.22239	1.13045	1.11144	1.10232	1.28611	1.15028	1.65928	1.38314	1.10431	1.23738	1.22624	1.14222	1.12096	1.12081	1.19337	1.1727	1.15747	1.09969	1.1987	1.14944	1.21076	1.12505	0.799323	1.39089	1.10464	1.18968	1.00394	1.06057	1.27873	1.32779	1.08158	1.36841	0.718076	1.68203
1008	1.30451	0.91975	1.05119	1.43242	1.32189	1.5676	1.0719	1.10391	1.07669	1.19273	1.14432	1.25238	1.46554	0.974424	1.68651	1.23105	1.1273	1.07878	1.10872	1.27564	1.12384	1.63004	1.38053	1.07993	1.23926	1.22649	1.14685	1.15742	1.10085	1.16848	1.18248	1.13653	1.14023	1.22769	1.17324	1.20953	1.11896	0.809908	1.46018	1.15195	1.27534	1.09362	1.20454	1.44502	1.46199	1.20411	1.3189	0.713279	1.6741
1010	1.32948	0.923022	1.05515	1.42874	1.32255	1.58801	1.06183	1.09777	1.07751	1.22196	1.1349	1.29847	1.46657	0.954917	1.69226	1.2253	1.14956	1.11788	1.10865	1.30435	1.1317	1.63318	1.38135	1.09653	1.22925	1.25741	1.11016	1.1438	1.11195	1.14898	1.17436	1.12809	1.10266	1.1937	1.14821	1.22063	1.13129	0.808068	1.46008	1.15672	1.27022	1.09949	1.23971	1.44424	1.47119	1.20099	1.34194	0.713781	1.64616
1012	1.33202	0.926845	1.05612	1.41616	1.32948	1.60799	1.05947	1.10659	1.05547	1.20763	1.12232	1.30691	1.47787	0.973248	1.66	1.21914	1.13208	1.10302	1.11333	1.30112	1.13481	1.64385	1.40151	1.10555	1.24797	1.24567	1.14109	1.15094	1.10746	1.17756	1.17255	1.15262	1.11801	1.21085	1.15159	1.21238	1.12543	0.805559	1.46468	1.17295	1.26658	1.10355	1.21316	1.4322	1.46509	1.19302	1.349	0.710802	1.6534
1014	1.311	0.920949	1.06075	1.42031	1.32224	1.62376	1.06091	1.10077	1.06722	1.19934	1.15789	1.28605	1.47784	0.983709	1.70887	1.22633	1.16746	1.08808	1.09735	1.25683	1.14636	1.63399	1.39057	1.11235	1.2583	1.22872	1.11578	1.15833	1.06797	1.17708	1.17454	1.1185	1.11224	1.20664	1.15622	1.21654	1.123	0.794238	1.45788	1.14976	1.26168	1.0835	1.20118	1.43818	1.4391	1.19385	1.35792	0.709018	1.64708
1016	1.33834	0.923702	1.06354	1.43341	1.32352	1.58922	1.04766	1.09914	1.05488	1.19592	1.13024	1.30144	1.44468	0.959452	1.66253	1.21708	1.13641	1.09064	1.09129	1.27365	1.11126	1.65083	1.37766	1.09013	1.21815	1.23168	1.12197	1.13569	1.08	1.16225	1.15872	1.14404	1.10712	1.22383	1.17031	1.24599	1.12837	0.797552	1.45122	1.16342	1.26146	1.09322	1.17838	1.38765	1.44683	1.17932	1.33338	0.715218	1.6991
1018	1.31386	0.928757	1.05493	1.40108	1.33083	1.56652	1.0525	1.09392	1.06651	1.19728	1.15426	1.32555	1.46539	0.98059	1.67494	1.21989	1.14286	1.08346	1.11021	1.26627	1.1293	1.62271	1.39053	1.09147	1.23133	1.22677	1.1302	1.14854	1.09882	1.16089	1.16827	1.15337	1.11128	1.20909	1.14049	1.22128	1.1227	0.804432	1.47561	1.17426	1.27841	1.12046	1.22274	1.45357	1.48577	1.18262	1.35401	0.720968	1.70798
BK
Min	0.938333	0.944308	0.898081	0.959666	0.98135	0.974852	0.923179	0.94436	0.896268	0.924847	0.946862	0.933307	0.94982	0.904388	0.941578	0.911318	0.900232	0.948736	0.894383	0.871279	0.932119	0.951706	0.927091	0.91796	0.904629	0.904603	0.993518	0.904525	0.915524	0.947842	0.92779	0.895034	0.932743	0.939082	0.976908	0.961899	0.987332	0.94245	0.950309	0.990789	0.939635	0.915764	0.96231	0.974585	0.95596	0.961589	0.974377	0.831431	0.93639
Max	2.03504	2.07772	1.41794	1.77085	1.27322	1.14943	1.8401	1.51713	1.68024	1.44213	2.1075	1.56627	1.5445	1.40795	1.86807	1.31454	1.37313	1.46686	1.632	1.5056	1.27898	1.73547	1.41351	1.74344	1.27091	1.52443	1.45635	1.54502	1.30375	1.48571	1.92506	1.33885	1.20629	1.66848	1.89441	1.15932	1.37666	1.13878	1.36479	2.08536	1.18544	1.77427	1.16001	1.15039	1.54111	1.3064	1.34031	1.18237	1.28834
Max-Min	1.09671	1.13342	0.519858	0.811188	0.291867	0.174577	0.916923	0.572769	0.783976	0.517282	1.16063	0.632965	0.594678	0.503563	0.926497	0.403219	0.4729	0.51812	0.737615	0.634322	0.346863	0.783761	0.486415	0.825484	0.366285	0.619825	0.462835	0.640496	0.388223	0.53787	0.99727	0.443818	0.273552	0.729398	0.917502	0.197418	0.389331	0.196327	0.414482	1.09457	0.245803	0.858507	0.197701	0.175802	0.585155	0.344813	0.365929	0.350941	0.351949
Ca2+ add Back
Min	1.03095	0.997343	0.961719	0.957317	1.11809	0.748449	0.889394	0.953851	0.892311	0.819814	0.934855	1.02927	1.0362	1.00365	0.910294	0.934385	0.845241	1.01698	0.937793	0.874108	1.01796	0.888546	0.898309	0.920358	0.851828	0.936745	0.851072	0.933919	0.905804	0.994123	0.928551	0.895969	0.987619	1.02256	0.941877	0.991369	1.23752	0.835404	0.783133	0.966067	0.875167	0.769208	0.970133	0.923592	0.916671	0.91292	0.92014	0.716621	1.23391
Max	1.70891	1.24623	1.70815	1.76767	1.40609	2.19766	1.94013	1.66584	1.42581	1.85392	3.06353	1.85142	1.74762	1.40831	1.89398	1.6288	1.84112	1.25684	2.09444	2.16635	1.37169	2.3203	2.16525	1.40314	1.7927	1.89342	2.15166	1.80932	1.72314	2.57457	2.17474	1.76859	1.40836	1.4741	1.65943	1.77338	1.45823	1.15845	2.10372	1.57799	1.79429	1.49957	1.65762	2.02056	1.7263	1.52336	1.99189	1.35193	2.14604
Max-Min	0.677962	0.248882	0.746434	0.810354	0.287997	1.44921	1.05073	0.711992	0.533499	1.0341	2.12867	0.822151	0.711425	0.404664	0.983682	0.694414	0.995878	0.239867	1.15665	1.29225	0.353723	1.43176	1.26694	0.482778	0.940871	0.956673	1.30059	0.875397	0.817331	1.58044	1.24619	0.872624	0.420744	0.451537	0.717555	0.782009	0.220714	0.323048	1.32059	0.611927	0.919121	0.730362	0.687487	1.09696	0.809633	0.610441	1.07175	0.635307	0.912125
[truncated: 50 more columns]

## Sheet: 9A YM
	Expt 1																																Expt 2
Time(s)	neur1	neur2	neur3	neur4	neur5	neur6	neur7	neur8	neur9	neur10	neur11	neur12	neur13	neur14	neur15	neur16	neur17	neur18	neur19	neur20	neur21	neur22	neur23	neur24	neur25	neur26	neur27	neur28	neur29	neur30	neur31	neur32	neur33	neur34	neur35	neur36	neur37	neur38	neur39	neur40	neur41	neur42	neur43	neur44	neur45	neur46	neur47	neur48	neur49
0.004	1	1	1	1	1	1	1	1	1	1	1	1	1	1	1	1	1	1	1	1	1	1	1	1	1	1	1	1	1	1	1	1	1	1	1	1	1	1	1	1	1	1	1	1	1	1	1	1	1
2.004	0.99564	1.02399	1.02927	0.986973	0.981328	0.991743	1.02303	0.997896	0.990681	1.01377	0.985712	0.991815	0.977209	0.968476	1.00699	1.01255	0.997854	0.989594	0.99905	1.00104	1.00836	0.999505	1.03571	0.993957	0.970638	0.994159	1.00222	0.983044	0.996035	1.00936	0.989991	1.026	0.9655	1.00034	0.989476	0.98827	1.01064	1.0139	0.99119	0.9889	0.980391	0.998381	0.988345	1.0043	1.01489	0.993005	0.993414	0.982632	0.989672
4.004	0.998739	1.00453	1.03248	0.988198	0.983144	0.990067	1.01401	0.999921	0.993727	1.01864	1.00385	0.999565	0.964259	0.983239	1.01032	1.01433	1.01225	1.01142	1.03784	0.995361	1.00251	1.00544	1.0273	1.02778	1.01241	0.987427	0.984892	0.969053	1.01891	0.996649	0.979388	1.0044	0.935877	0.977637	0.992491	0.992942	1.00751	0.966048	0.987907	0.99991	0.988828	1.00236	0.99092	1.00298	0.980586	1.00211	0.999598	1.01543	1.00295
6.004	0.990182	1.02859	1.01061	0.984449	0.991118	0.99113	1.01861	0.997142	0.991353	1.01535	0.99052	0.985763	0.962631	0.988404	0.997336	1.0146	0.999419	0.988039	1.00383	0.975137	1.00776	0.988278	1.00274	1.00607	0.97931	0.981016	1.00007	1.00526	1.00937	1.00307	0.985774	1.00409	0.91458	0.966744	0.992544	0.996372	1.00888	0.941989	0.977255	0.986012	0.998371	0.993847	0.990296	0.997881	1.02181	0.990776	1.00322	0.996768	1.0069
8.004	0.999095	0.992109	1.01068	1.01462	0.975624	0.978049	1.02651	0.985193	0.99664	1.02133	1.00046	0.997954	0.978331	0.988794	1.00791	0.999778	1.00054	1.01827	1.02413	0.994285	1.00836	0.999619	1.00629	0.993261	0.988666	1.02842	1.00697	0.993819	1.01716	0.996771	0.985803	1.01734	0.888771	0.958803	0.991486	1.01168	0.993565	0.942173	0.994354	1.01633	0.983824	0.993014	1.00736	0.99914	1.00213	0.976863	0.994017	0.971317	1.01266
10.004	0.989168	1.01032	0.997776	1.01362	0.994268	1.00515	1.02651	0.99341	0.988575	1.01409	0.981224	0.985067	0.96737	0.998392	1.01848	1.01584	1.01252	0.982327	1.00614	0.988719	1.00941	1.00921	1.00661	0.984846	0.975687	0.988994	1.00444	0.956482	1.02776	1.00119	1.00371	0.985756	0.861669	0.942989	1.00254	0.988022	1.00613	0.952162	0.99087	0.973107	0.997091	0.987601	1.01051	0.990635	1.00091	1.00173	0.996581	1.00094	0.998762
12.004	0.991691	1.01708	1.01735	1.00104	0.994637	1.0222	1.01099	0.997777	0.998969	1.00249	1.00655	1.01036	0.954961	0.986309	0.996336	1.02786	0.990522	0.99064	1.01832	0.976844	0.997442	1.00049	1.02359	0.976905	0.988101	1.00385	1.00077	0.982543	1.0139	0.985777	0.995961	1.01022	0.845016	0.938374	0.99339	0.996123	1.00982	0.996626	0.982181	1.01349	0.989934	0.980614	1.01733	0.995886	1.02063	0.980091	0.992459	0.995259	1.00038
14.004	0.969615	1.00719	0.993038	0.990128	0.98882	1.00053	1.01843	0.992815	0.985349	1.01678	1.00215	0.99286	0.988279	0.97252	0.998709	1.02305	1.00291	0.982865	1.01507	1.00234	1.01393	1.00719	1.02169	1.02275	0.993384	0.997115	1.02627	0.995448	0.994877	1.01001	1.02406	1.00784	0.84611	0.910106	0.987837	0.994384	1.01	0.953968	0.988548	0.998285	0.993425	0.98154	1.00705	1.00298	0.992705	0.992544	0.994168	1.00078	1.00347
16.004	0.995448	1.00121	1.01546	0.994952	0.976419	0.997261	1.01163	0.9948	0.998925	0.999604	1.00719	0.995254	0.974967	0.980023	1.01045	1.01611	1.01028	1.00885	1.01266	0.985528	1.00955	1.00476	1.01605	1.00582	0.97378	0.990134	1.015	0.980371	1.01161	1.01757	0.993793	0.984427	0.818776	0.907493	0.998308	0.992992	1.01502	0.989986	0.98186	0.990073	0.992901	0.996391	1.01184	0.999478	0.975875	0.993582	0.994269	0.969056	0.998382
18.004	0.985987	1.02816	1.00601	1.00887	1.01141	0.996403	1.01337	0.998491	0.988082	1.00499	0.983697	0.998955	0.984191	0.973543	0.992923	1.00952	1.00595	0.98448	1.01727	0.979479	1.00502	1.01926	1.02308	0.990324	0.966621	0.988068	0.999331	0.957776	1.01267	0.999918	1.01286	1.00034	0.785105	0.886385	0.99064	0.992346	0.983012	0.97225	0.970608	0.995262	0.996043	0.988433	1.01059	1.00006	0.995327	0.996003	1.00704	0.986166	1.01176
20.004	0.986645	1.01129	1.00539	0.984227	0.999716	0.993705	1.0091	1.00905	0.996864	1.01278	0.985116	1.00104	0.979706	0.960973	0.992839	1.01055	1.00277	0.992345	1.02335	0.994322	1.02265	1.01256	1.02434	0.986238	0.998047	1.02141	1.00451	0.979744	1.01954	0.982222	0.975913	1.01639	0.783281	0.861918	1.00074	0.98007	1.01913	0.93087	0.987827	0.999459	0.992145	0.980244	0.986159	0.996008	0.991452	1.00296	0.991051	0.956773	0.995288
22.004	1.00869	1.01491	1.00631	0.99781	1.00826	1.00106	1.00615	0.993529	0.995385	1.01638	0.991024	0.996169	0.994465	0.975541	1.00083	1.01308	1	1.00188	1.0318	0.997477	1.01439	1.0094	1.0126	0.974911	0.972174	1.00484	0.984892	0.964668	1.01449	0.990028	0.966766	1.00331	0.77731	0.860255	0.995082	0.978131	0.994637	0.933427	0.976615	0.99639	0.996451	0.99269	0.972865	0.998526	1.00471	1.00012	1.00216	0.997414	0.986007
24.004	0.991526	1.01736	1.01669	0.997959	0.987798	1.01496	0.989201	1.00838	0.985976	1.00764	0.988688	1.00344	0.993778	0.983044	0.993422	1.00165	1.01037	0.980084	1.00943	0.986789	1.00767	1.02291	1.01202	0.985383	0.948959	0.979092	0.989541	0.985633	0.991052	0.985491	0.975973	1.01217	0.766031	0.841964	1.00672	1.00477	1.00416	1.01612	0.985184	1.00104	1.00407	0.996299	0.961912	0.989192	0.96782	0.975672	1.00794	0.965522	0.995764
26.004	0.987522	1.02882	1.00426	0.994767	1.01827	1.00916	1.01148	1.0048	0.978718	1.03126	0.995237	0.999956	0.983251	0.970912	1.00441	1.0121	0.992444	0.984331	1.0112	0.992022	1.0264	1.01815	1.0341	0.963712	0.987021	0.986648	1.04255	0.97845	1.00765	1.00008	1.01951	0.988857	0.771438	0.838062	0.996774	0.995427	1.00901	0.953316	0.984824	0.999639	0.995752	1.00884	0.936884	0.990819	0.989248	0.990507	1.01051	0.974098	0.999857
28.004	0.983409	0.994193	1.05059	1.00624	0.991712	0.98459	1.02447	0.985629	0.999821	1.02651	0.987589	0.991075	0.976703	0.97559	1.00408	0.989765	0.986453	1.01008	1.01836	1.00367	1.018	0.99707	1.03865	0.987408	0.988001	0.979057	1.01	0.960783	1.03204	1.02043	1.00983	0.99574	0.750738	0.836467	0.996827	0.989612	1.01107	0.984419	0.993513	1.01507	0.987257	0.984778	0.927752	0.987534	0.976065	0.982974	0.999296	0.986597	0.999667
30.004	1.03137	1.00719	1.0362	1.00713	0.97639	0.997139	1.01318	0.98682	0.973655	1.01472	0.982689	1.01093	0.9686	0.977197	1.00171	1.03137	0.990343	0.994498	1.01164	0.990389	1.03024	1.02889	1.0137	0.991616	0.966467	0.998896	1.01983	0.965712	1.05014	1.01667	0.986813	0.994991	0.751932	0.818311	0.996774	0.973459	1.00013	1.01317	0.99968	0.998691	0.991097	0.988804	0.920988	0.991955	0.996961	0.993159	1.00563	0.977546	1.00014
32.004	0.961799	0.992938	1.00558	1.0069	0.971978	1.0011	1.00136	0.998055	0.988351	1.01955	0.989925	1.0054	0.965489	0.982167	1.02007	1.01161	1.00313	0.994318	1.0224	0.983561	1.01105	1.00704	1.01824	0.993736	0.983735	0.97172	1.01067	0.962329	1.02025	1.03102	0.992842	1.02137	0.738895	0.818956	1.00016	0.999205	0.984427	0.963209	0.971569	0.987276	1.00326	0.99963	0.892421	0.985139	0.992326	0.987471	0.996531	0.992242	1.00443
34.004	0.993802	1.00125	1.02267	1.01373	0.957435	0.999346	1.01567	0.995752	0.984811	1.00989	0.998992	0.99926	0.986036	0.980754	1.01145	1.00441	0.994411	0.990521	1.01208	0.972317	1.03307	1.00225	1.00716	1.00345	0.989686	0.985575	0.992851	0.980204	1.02147	1.00286	1.009	1.00896	0.739526	0.792758	0.999365	0.999155	0.997512	0.967829	0.984063	1.0055	0.994705	0.98228	0.861384	0.983911	0.994605	0.98774	0.993364	0.977331	0.993003
36.004	1.0223	1.00623	1.01688	1.00056	0.988509	0.991498	1.0566	0.981024	0.992876	1.01195	0.98965	1.01202	0.972253	0.98587	1.01328	1.01419	1.00228	0.998983	1.02776	0.982373	1.03243	1.01111	1.02073	1.01261	0.971559	0.99106	0.977567	0.976362	1.00358	1.01864	0.999584	0.995604	0.744966	0.792826	0.993178	0.994036	0.991463	0.948778	0.986065	0.990885	0.994065	0.98228	0.844551	0.980349	1.00236	0.988393	0.999849	0.969271	1.02166
38.004	1.0088	0.995363	1.01166	0.993876	0.991712	0.99718	1.01997	0.991624	0.990098	1.02441	0.993589	0.993992	0.970083	0.971643	1.02406	1.00365	0.993562	0.987411	1.01904	0.979553	1.01393	0.993949	1.03778	0.99459	0.983177	0.992129	1.01366	0.969136	1.01158	0.994033	0.997832	1.01653	0.734915	0.7876	0.99762	1.00626	1.00347	0.988059	0.974372	1.01823	0.990516	0.984084	0.818768	0.990574	1.01007	0.987355	1.00025	0.971814	1.00452
40.004	0.989003	0.994363	1.01429	1.00089	1.01805	1.00732	1.02594	1.00369	0.995295	1.02271	0.995008	0.997649	0.974677	0.993666	1.01532	1.01562	0.99155	0.982806	1.00506	0.999889	1.028	0.992084	1.02827	0.974949	0.977732	1.00748	0.986477	0.990937	1.0247	1.00875	1.00808	1.009	0.724963	0.780168	1.00888	0.982803	1.01094	0.965814	0.979258	0.997654	0.987723	0.980337	0.800557	0.980625	0.97302	0.986625	0.981047	0.977244	0.989434
42.004	0.999177	1.04611	1.02956	1.01143	0.97744	0.992888	1.0114	0.993648	0.991577	1.02671	0.986902	1.01393	0.97768	0.985383	1.00691	1.00538	1.01252	0.98143	1.01615	0.988459	1.0227	0.995623	1.00377	0.984023	0.982523	0.972432	1.00204	0.972645	1.01916	1.01484	1.02067	1.03145	0.730436	0.776605	1.00999	0.975696	0.994552	0.962313	0.973451	0.989847	0.998662	0.973998	0.774722	0.983757	0.97899	0.988508	0.991604	0.957807	0.985959
44.004	1.00365	1.02023	1.03671	1.02019	1.02841	0.990762	1.01544	1.01389	0.978807	1.03114	0.993726	1.02307	0.984806	0.976905	1.00745	1.00561	1.00666	0.983314	1.00567	1.00096	1.03133	1.01842	1.0087	0.999937	0.981787	0.980766	1.00532	0.987304	1.02509	0.985205	0.996703	1.02361	0.734351	0.779829	1.012	0.990855	0.993093	0.990606	0.971249	0.984749	0.996683	0.980846	0.779717	0.977892	0.993997	0.980668	0.992308	0.974647	0.979438
46.004	0.988235	1.01251	1.02996	1.00631	0.992991	0.999387	1.00196	1.01612	0.999194	1.03715	0.986078	0.998389	1.01411	0.99162	1.01915	1.01166	0.996468	0.995754	1.01999	0.986381	1.0211	1.01675	1.00058	0.983042	1.00658	0.988353	1.01609	0.974566	1.01007	1.01508	0.998515	1.0549	0.723636	0.766085	0.999683	1.00204	1.00369	0.938608	0.979137	1.01981	0.99744	0.971963	0.762573	0.979673	0.96197	0.988009	1.00347	0.955523	0.999857
48.004	0.990923	1.0261	1.01607	0.992169	0.996595	0.991539	1.00948	1.0002	0.991846	1.01539	0.993451	0.993165	0.985638	0.979585	1.02223	1.01504	0.995619	0.989205	1.03546	0.995139	1.04161	1.00259	1.01038	0.985447	0.991508	0.988139	0.990316	0.973354	1.02344	1.00012	1.00897	1.02767	0.729308	0.751391	1.01682	0.989612	0.996353	0.98074	0.980179	0.99075	1.00431	0.985657	0.738403	0.973379	0.987159	1.00846	0.988638	0.961858	1.00181
50.004	0.98127	0.992662	1.02001	1.01395	1.00201	1.01807	1.02012	1.01362	0.988172	1.02928	0.992718	0.985328	0.998553	0.999269	1.01657	1.01593	0.993115	1.01005	1.03658	0.994397	1.04531	1.00259	1.02163	0.966393	0.99306	0.996153	1.00222	0.967424	1.02358	1.01426	1.00858	1.02528	0.714148	0.745622	1.00397	1.00089	1.01012	0.95838	0.984824	1.01543	0.99453	0.990006	0.721284	0.969571	0.984423	0.995734	0.984566	0.975908	0.997239
52.004	1.01739	0.997001	1.00612	0.994581	0.983031	1.01185	0.99158	1.02787	0.992025	1.01943	0.99052	1.002	0.982057	0.978513	1.00462	1.01037	0.998435	1.00398	1.04439	1.00939	1.02581	1.00715	1.03104	1.0231	0.998644	0.992307	1.0212	0.980705	1.00021	1.01786	1.03181	1.0246	0.726422	0.75207	1.00999	1.0002	1.00459	0.978788	0.994995	0.991021	0.991563	0.977746	0.702422	0.976664	0.962767	1.01441	0.995325	0.966082	0.99743
54.004	0.995365	1.01338	1.00634	1.00475	0.996396	1.00184	0.985237	1.00461	0.999507	1.03114	0.992398	1.00788	0.993054	0.982898	0.984471	1.0194	0.996066	1.00042	1.0303	1.00286	1.02855	1.00076	1.01412	1.00335	0.974969	0.95879	0.96982	0.969303	1.00091	0.991744	1.02046	1.03183	0.729209	0.752172	1.00635	0.990656	1.00313	0.951559	0.966724	0.96864	1.0057	0.983252	0.697895	0.975774	0.978306	0.990353	0.997386	0.952765	0.99386
56.004	0.975045	1.00804	1.01473	0.971385	0.994665	0.99207	1.00634	1.00191	0.97939	1.01591	0.997023	1.01136	0.979633	0.988647	1.00791	1.0226	0.997005	0.980294	1.04401	1.01919	1.03965	1.00434	1.0274	0.995084	0.997735	0.986857	0.991759	0.96734	1.01523	1.00965	1.00909	1.0337	0.715741	0.751866	1.00814	0.993439	1.02407	0.933937	0.985024	0.986554	1.00145	0.985657	0.678227	0.971414	0.979522	0.983666	0.993816	0.959488	0.987625
58.004	0.997943	0.992513	1.02395	0.983744	0.973893	1.00568	0.994941	1.0006	0.991218	1.02196	0.989238	0.987679	0.983757	0.974615	1.00695	1.02754	0.994993	1.02042	1.01127	0.996697	1.02878	1.01785	1.00471	0.99111	0.994282	0.970402	1.00338	0.962412	1.01846	1.01659	1.00909	1.02491	0.721446	0.73724	1.01544	0.99826	0.977048	0.930442	0.967885	0.973964	1.00012	0.966364	0.648099	0.957873	0.929068	0.939467	0.953647	0.95673	0.96673
60.004	1.00154	1.02359	1.01462	0.975765	0.98777	0.995054	1.01673	1.00048	0.985707	1.00847	0.987544	0.987766	0.966465	0.977733	1.02244	1.01584	1.00004	0.980772	1.03377	0.979405	1.03426	0.99216	1.0128	0.975133	1.00678	1.00794	1.0113	0.947711	1.016	0.995463	0.988506	1.02283	0.759695	0.77294	1.03284	0.984692	1.00605	0.992504	0.997958	0.990615	1.03596	1.01661	0.682441	0.981516	1.01801	1.03251	1.02574	0.986898	1.02199
62.004	0.986151	1.00045	1.01644	0.991464	0.983314	1.013	0.991882	1.02886	0.978987	1.0404	1.01191	1.0027	0.971928	0.96945	1.01195	1.02919	0.999553	1.00347	1.03441	1.00327	1.03284	1.01564	1.01973	0.990604	0.988695	0.969583	1.01484	0.966798	1.00547	0.98357	1.0226	1.02126	0.758733	0.768427	1.02713	0.998757	1.01583	1.00105	1.00993	0.988449	1.03951	1.02022	0.682285	0.978507	1.02739	1.04224	1.02147	0.972417	1.03394
64.004	0.98818	0.975305	1.00317	0.976989	1.0153	0.983772	1.02326	1.03212	0.979345	1.0385	1.00348	1.03618	0.996274	1.00005	1.04126	1.04552	1.02209	1.02928	1.04754	1.02787	1.06627	1.03414	1.03194	1.0348	0.984798	1.01453	1.01095	1.00008	1.0439	1.02595	1.0008	1.02948	0.760756	0.770056	1.01386	1.00676	1.02909	1.02818	1.01297	0.979785	1.0224	1.02771	0.676536	0.984586	1.02245	1.04174	1.03409	0.984442	1.03879
66.004	1.05317	0.985961	1.05285	1.01871	1.03485	1.02951	1.04829	1.07717	1.04678	1.08174	1.04767	1.07014	1.03505	1.04424	1.0856	1.04775	1.03943	1.04832	1.05195	1.05236	1.08331	1.04384	1.07549	1.0672	1.02102	1.01453	1.05518	1.03525	1.07028	1.07912	1.07906	1.05895	0.767424	0.774365	1.0302	1.00283	1.04191	1.02697	1.00869	0.993277	1.03957	1.01976	0.681635	0.983419	1.02891	1.06019	1.03404	0.965953	1.03075
68.004	1.03894	1.01899	1.09277	1.05764	1.0317	1.06164	1.10036	1.06038	1.05565	1.09805	1.05093	1.07218	1.00159	1.04122	1.0888	1.06577	1.04037	1.06301	1.08423	1.05121	1.07806	1.05153	1.07916	1.04954	1.03242	1.01321	1.03758	1.01529	1.07341	1.06318	1.07814	1.08741	0.770907	0.762047	1.0202	1.02863	1.02201	0.990999	1.01518	0.98881	1.02805	1.00768	0.66743	0.978199	1.03397	1.03463	1.02443	0.975822	1.03946
70.004	1.04665	1.0448	1.07644	1.04539	1.00363	1.04566	1.08831	1.0345	1.04252	1.10157	1.04039	1.03709	1.00865	1.02456	1.08422	1.05269	1.04332	1.03864	1.01761	1.03087	1.10423	1.03372	1.03604	1.02911	0.99646	0.99252	1.07364	1.00593	1.07937	1.05571	1.08043	1.08526	0.766396	0.749661	1.01793	1.02808	1.02196	1.04362	1.0199	0.989577	1.03375	1.01925	0.661706	0.973962	1.02371	1.06699	1.02815	0.964229	1.0405
72.004	1.02378	1.03297	1.05592	1.04457	0.999546	1.03025	1.06917	1.02862	1.03777	1.06101	1.03348	1.04902	1.01736	1.02358	1.06732	1.04846	1.02687	1.03828	0.990702	1.03544	1.08623	1.03547	1.02556	1.00177	0.976133	0.968478	1.02536	1.00555	1.06727	1.06045	1.04393	1.06611	0.761254	0.757262	1.03157	1.00676	1.01274	0.978224	1.02839	0.997428	1.03672	1.01235	0.656399	0.978292	1.01843	1.04285	1.02132	0.94936	1.04412
74.004	1.0308	1.02631	1.06649	1.04272	1.00454	1.02763	1.05973	1.00786	1.02464	1.05789	1.03073	1.06783	1.01085	1.00385	1.04105	1.04717	1.03004	1.02661	1.03271	1.03915	1.06623	1.02984	1.02346	1.00187	0.97068	1.00509	1.01493	1.00819	1.06509	1.03572	1.03567	1.06958	0.760723	0.751663	1.02411	1.02127	1.01291	0.989389	0.99071	1.00262	1.03386	1.00509	0.650649	0.979366	1.01341	1.04689	1.03419	0.969401	1.04398
76.004	1.04703	1.02993	1.08085	1.02249	0.972238	1.03029	1.0788	1.02009	1.03378	1.07383	1.0354	1.033	1.01194	1.01627	1.06228	1.03724	1.02995	1.03083	1.00736	1.02772	1.07048	1.0497	1.02508	1.0193	0.960483	1.01329	1.01187	1.00472	1.07291	1.04496	1.05753	1.07855	0.75107	0.742263	1.02797	1.01849	1.02368	0.998855	1.0326	0.992329	1.02886	1.0136	0.647345	0.973348	1.03214	1.05819	1.03213	0.978753	1.03303
78.004	1.04108	1.00961	1.07082	1.04773	1.00377	1.02984	1.10689	1.01628	1.03177	1.06374	1.03467	1.0532	1.00304	1.01959	1.04559	1.02594	1.04167	1.0389	1.01578	1.0364	1.0734	1.02424	1.03368	1.00414	0.958806	0.987178	1.01243	1.01295	1.06505	1.03012	1.07458	1.06904	0.765965	0.746199	1.02671	1.0003	1.0136	1.01325	0.991511	0.979514	1.02554	1.02489	0.642246	0.985016	1.01702	1.03836	1.02534	0.960005	1.03208
80.004	1.01599	1.02801	1.05256	1.0324	0.987798	1.02788	1.07185	0.995911	1.03705	1.07122	1.02459	1.04741	1.00535	1.01905	1.03039	1.04815	1.02651	1.03944	1.00998	1.03306	1.06541	1.02401	1.02169	0.977158	1.0034	0.985112	1.01659	1.0071	1.05323	1.04058	1.05827	1.07364	0.771737	0.754344	1.0229	1.00263	1.00815	0.987343	1.00689	0.999098	1.03957	1.03081	0.645914	0.977985	1.02154	1.02198	1.02117	0.954316	1.04112
82.004	1.02657	1.00111	1.06514	1.04387	1.01876	1.03466	1.0859	1.03287	1.02415	1.06639	1.03787	1.04571	1.01679	1.01696	1.04388	1.05042	1.04082	1.03753	1.02559	1.019	1.08633	1.02889	1.01821	1.00804	1.00151	0.992271	1.01264	1.01349	1.07063	1.047	1.08188	1.08396	0.758268	0.745928	1.04447	1.00825	1.01124	0.976405	1.02519	0.990344	1.03741	1.00921	0.639618	0.986121	1.02504	1.02525	1.02755	0.956471	1.02542
84.004	1.05427	1.03886	1.06703	1.05215	1.01456	1.03732	1.08193	1.03438	1.03208	1.07802	1.03659	1.05011	1.02312	1.01471	1.05803	1.03177	1.03903	1.05649	1.02087	1.0308	1.09966	1.03326	1.01525	1.00248	0.96392	0.99163	1.02219	1.00731	1.07032	1.05207	1.06187	1.0824	0.76905	0.745894	1.03617	1.0174	1.01712	1.00206	1.00525	0.987095	1.03421	1.00453	0.636392	0.992447	0.996961	1.03563	1.03177	0.955868	1.01975
86.004	1.04709	1.02684	1.06022	1.05077	0.985585	1.03278	1.07702	1.03259	1.04113	1.07347	1.02674	1.05159	1.01823	1.01759	1.05679	1.0457	1.02946	1.01256	1.01303	1.02319	1.06499	1.022	1.03281	0.98492	0.99146	1.00873	1.05237	1.01316	1.0813	1.0508	1.09709	1.08993	0.766396	0.750611	1.03792	1.00104	1.02068	0.954404	1.00164	1.00451	1.03823	1.01143	0.632203	0.98606	1.00019	1.01649	1.01991	0.988019	1.03584
88.004	1.03148	1.02159	1.0538	1.06707	0.963309	1.03446	1.08443	1.00278	1.04091	1.06006	1.02697	1.06121	1.01849	1.02899	1.05429	1.05051	1.03483	1.03735	1.0358	1.03878	1.06993	1.0051	1.03165	1.0106	1.01154	0.979734	1.02602	1.00413	1.058	1.04737	1.06739	1.1117	0.774324	0.746946	1.04045	1.00805	1.01244	0.959514	1.0155	0.977664	1.04766	1.01999	0.639852	0.992569	1.00057	1.02663	1.03032	0.959402	1.02527
90.004	1.045	1.06037	1.07144	1.07415	0.987684	1.0598	1.07631	1.02767	1.06111	1.07086	1.0245	1.06483	1.01064	1.00526	1.03443	1.05077	1.05937	1.04417	0.997862	1.04023	1.08989	1.03562	1.03616	1.00997	0.991078	1.00862	1.02159	1	1.07713	1.03879	1.08607	1.07211	0.762747	0.758043	1.04886	0.999602	0.999914	0.981067	0.993473	0.970039	1.04585	1.01013	0.630876	0.994258	1.00623	1.04781	1.0281	0.991768	1.03289
92.004	1.04281	1.04352	1.05304	1.06098	0.97639	1.04415	1.10942	1.0083	1.02074	1.06615	1.0299	1.06922	1.02742	1.01135	1.05225	1.06136	1.04788	1.02273	1.01402	1.04802	1.07806	1.02851	1.0517	0.986016	1.0067	1.01264	1.05286	1.00664	1.06428	1.05309	1.06879	1.08563	0.76404	0.762217	1.04939	1.02684	1.02042	0.966099	1.02339	0.996661	1.0558	1.01615	0.641127	0.994166	1.00331	1.08225	1.04555	0.997328	1.05079
94.004	1.05194	1.02495	1.07702	1.05244	0.975255	1.04521	1.04436	1.03886	1.04861	1.08475	1.02565	1.05786	1.01606	1.01954	1.05092	1.05718	1.04641	1.0282	1.03203	1.00501	1.09514	1.02573	1.03936	1.03806	0.979698	0.990633	1.02486	1.00664	1.09642	1.04389	1.08946	1.11944	0.768585	0.755022	1.05357	0.999702	0.996439	1.00851	1.02122	0.996841	1.04393	1.01013	0.635638	0.990696	1.0071	1.02283	1.046	0.978882	1.03574
96.004	1.0416	1.02221	1.07411	1.03834	0.987401	1.02935	1.0953	1.0337	1.0259	1.06952	1.03348	1.05181	1.00232	1.01983	1.05425	1.04432	1.06384	1.01929	1.02532	1.02316	1.08139	1.03067	1.02859	1.00079	0.985773	0.985076	1.07089	1.02347	1.08551	1.05195	1.08055	1.09132	0.769846	0.764015	1.06155	1.00268	1.02484	0.995354	1.01161	0.998872	1.04899	1.00703	0.638031	0.995364	1.02762	1.03148	1.05601	0.97927	1.04703
98.004	1.07528	1.03933	1.08511	1.05151	0.973099	1.03638	1.08684	1.01056	1.02935	1.05931	1.02162	1.06735	1.01682	1.02397	1.07369	1.05536	1.04802	1.0465	1.034	1.02798	1.11012	1.00518	1.04103	1.01421	0.994665	1.02265	1.02402	0.996742	1.08193	1.0403	1.04639	1.09313	0.780594	0.760554	1.08466	0.99503	1.00227	0.961637	1.01602	0.984613	1.05196	1.01041	0.632021	0.990205	1.03909	1.01695	1.05344	0.973452	1.02518
100.004	1.04961	1.03205	1.09277	1.06476	1.00062	1.02657	1.07702	1.00445	1.04032	1.0656	1.03732	1.0431	1.01465	1.01895	1.06528	1.04552	1.06697	1.05646	1.04809	1.00805	1.09245	1.02325	1.03188	1.0157	1.00075	0.994978	1.03381	0.996534	1.05972	1.05354	1.06528	1.07623	0.788224	0.769988	1.08752	1.00328	1.01737	0.972588	1.03392	1.00063	1.05737	1.00319	0.638786	0.997728	1.01774	1.03978	1.04701	0.966168	1.03156
102.004	1.04437	1.02672	1.07943	1.05382	0.98916	1.03442	1.08254	1.02624	1.02836	1.07826	1.04406	1.06618	1.0242	1.02787	1.04221	1.04988	1.07985	1.05517	1.04374	1.02535	1.12113	1.02607	1.06346	1.03088	0.993956	0.996866	1.05455	1.00794	1.1006	1.04205	1.0752	1.11065	0.793631	0.767103	1.09952	1.01993	1.02411	0.997155	1.02975	1.00032	1.06313	0.993106	0.635533	1.00061	1.04969	1.02448	1.0553	0.971081	1.04564
104.004	1.05932	1.05235	1.08617	1.06031	1.00071	1.04353	1.09734	1.01882	1.03929	1.05971	1.04126	1.0616	1.0221	1.02475	1.05866	1.0392	1.05995	1.04282	1.06023	1.01399	1.09336	1.01659	1.06778	1.02047	0.998662	0.995548	1.04374	1.00714	1.08597	1.05456	1.08791	1.08134	0.798739	0.779456	1.08054	0.99667	1.01446	0.972425	1.03175	0.995939	1.06895	1.01494	0.644743	1.00166	1.05969	1.04527	1.06877	0.990174	1.04322
106.004	1.05945	1.00872	1.10698	1.03871	0.99756	1.04071	1.08839	1.03164	1.03298	1.06964	1.03087	1.0451	1.03918	1.0115	1.0644	1.0546	1.08374	1.04701	1.04127	0.998701	1.12273	1.01621	1.0612	1.04524	1.02749	1.00381	1.06811	1.00564	1.07214	1.0526	1.08438	1.08918	0.810582	0.774874	1.10962	1.00741	1.02613	1.0117	1.03187	0.973062	1.06895	1.02961	0.649062	1.0047	1.05422	1.0354	1.06516	0.986166	1.06302
108.004	1.04917	1.02761	1.0966	1.05266	1.01056	1.03752	1.09907	1.03593	1.02997	1.08819	1.03389	1.06439	1.01552	1.03562	1.07015	1.0473	1.07051	1.03567	1.03149	1.03061	1.11647	1.02337	1.06269	1.01538	1.00004	0.98269	1.05673	1.01537	1.07821	1.03646	1.09501	1.06641	0.819008	0.777114	1.08577	1.02873	1.03874	1.02492	1.06355	1.00722	1.07198	1.03414	0.657908	1.00626	1.04825	1.05588	1.07466	0.998836	1.06411
110.004	1.07248	1.03984	1.07174	1.08061	1.021	1.04398	1.10976	1.03092	1.04131	1.09476	1.0321	1.05177	1.03335	1.01783	1.06586	1.06261	1.08186	1.04698	1.03967	1.0331	1.09907	1.01305	1.06614	1.03227	1.01286	1.02867	1.07149	1.03258	1.08176	1.04295	1.08043	1.10148	0.798308	0.766425	1.04606	1.01357	1.05633	1.04799	1.05033	1.03664	1.0636	1.03581	0.645186	1.00074	1.04966	1.04481	1.07295	1.00815	1.06126
112.004	1.09168	1.0352	1.09408	1.0599	1.00267	1.04402	1.10126	1.0241	1.03773	1.09318	1.04364	1.05812	1.0195	1.03479	1.08555	1.07622	1.07073	1.03505	1.04734	1.02902	1.11907	1.03463	1.09612	1.04285	1.01136	1.02461	1.05536	1.01867	1.1072	1.04455	1.07092	1.08062	0.818146	0.77009	1.0808	1.009	1.05251	1.04934	1.06431	1.00451	1.06959	1.03484	0.648828	1.00798	1.08339	1.03859	1.08134	1.00448	1.07682
114.004	1.08567	0.994172	1.07695	1.04621	0.994154	1.05314	1.08291	1.02445	1.03934	1.07312	1.04199	1.07332	1.00752	1.02763	1.05475	1.06185	1.08504	1.02877	1.04982	1.02453	1.13885	1.02988	1.06337	1.02104	0.998104	1.00264	1.05001	1.01412	1.09544	1.05325	1.10909	1.09122	0.813501	0.78329	1.08038	1.02813	1.02952	1.02081	1.05085	1.01309	1.07663	1.03373	0.665322	1.00378	1.05938	1.04339	1.08929	0.989226	1.06226
116.004	1.04563	1.04465	1.06051	1.06113	1.02534	1.03908	1.09515	1.01366	1.02715	1.09943	1.02656	1.07218	1.04464	1.00755	1.05017	1.07765	1.09729	1.04749	1.04184	1.00408	1.13346	1.02953	1.06949	1.0267	1.01415	1.0255	1.05173	1.00267	1.10509	1.03654	1.09174	1.09811	0.829723	0.787193	1.1065	1.01829	1.04792	1.05083	1.07584	1.01096	1.08245	1.03849	0.670396	1.0094	1.07887	1.04462	1.08139	1.00918	1.0683
118.004	1.07744	1.04471	1.05624	1.04331	0.971453	1.03936	1.07027	1.03037	1.03598	1.06184	1.03993	1.06126	1.01892	1.02241	1.05125	1.0619	1.1014	1.03597	1.0716	1.01288	1.11642	1.05012	1.06098	1.04673	1.03171	1.02426	1.03434	1.00685	1.07383	1.03245	1.09011	1.06686	0.819605	0.775214	1.06362	1.03787	1.0571	1.0422	1.04705	1.03989	1.0828	1.03063	0.660171	1.00973	1.05801	1.03832	1.08376	1.01914	1.06606
120.004	1.05819	1.0285	1.07469	1.05044	1.00758	1.03307	1.08129	1.01632	1.02742	1.08028	1.036	1.05346	1.0254	1.01827	1.04659	1.06332	1.0955	1.02757	1.0359	1.02145	1.1103	1.0236	1.07272	1.02075	0.999285	1.00007	1.0261	1.00397	1.09302	1.05444	1.10395	1.0855	0.827799	0.783121	1.1019	1.03678	1.04942	1.01518	1.06355	1.03127	1.08268	1.0384	0.652288	1.01274	1.05634	1.04935	1.07843	1.02844	1.0654
122.004	1.07437	1.03316	1.05923	1.05266	0.997758	1.05028	1.09439	1.01012	1.00847	1.08847	1.04392	1.05298	1.01548	1.02271	1.04138	1.05785	1.10569	1.04494	1.06957	1.01752	1.11633	1.0231	1.05444	1.02907	0.98803	1.01849	1.05444	1.01036	1.10446	1.03171	1.11126	1.09742	0.832277	0.777963	1.08831	1.02724	1.05169	1.06391	1.04753	1.03989	1.07448	1.03114	0.658038	1.01698	1.0995	1.0402	1.07451	0.99388	1.07853
124.004	1.04876	1.02755	1.08657	1.04992	1.03068	1.04214	1.11218	1.03775	1.04162	1.08052	1.03458	1.0711	1.03755	1.01939	1.06082	1.06421	1.10891	1.06172	1.05688	1.03577	1.12122	1.03414	1.07284	1.00614	1.0157	0.977383	1.04423	1.00342	1.0993	1.07406	1.09516	1.09327	0.813833	0.779863	1.09365	1.05164	1.03771	1.01843	1.05898	1.05022	1.07646	1.03174	0.65822	1.00519	1.07724	1.02533	1.07978	1.02013	1.08172
126.004	1.07289	1.00557	1.06306	1.07297	1.01566	1.02424	1.10931	1.02037	1.03853	1.09112	1.05106	1.05381	1.04797	1.025	1.07202	1.06528	1.10247	1.04426	1.05151	1.02438	1.12839	1.02672	1.0838	1.01512	1.01504	1.01966	1.05402	1.00998	1.10597	1.03233	1.10101	1.072	0.827136	0.77277	1.07308	1.04235	1.06152	1.03622	1.06179	1.03876	1.07291	1.01989	0.653537	1.01514	1.08989	1.03471	1.08808	1.01715	1.06116
128.004	1.10311	1.0228	1.0538	1.06064	1.02545	1.05555	1.0979	1.02068	1.03396	1.07395	1.04854	1.06182	1.05546	1.02704	1.04642	1.05909	1.11365	1.04151	1.05484	1.0288	1.12341	1.04575	1.08545	1.03971	1.03458	0.996509	1.05691	1.01549	1.08088	1.0385	1.09923	1.11763	0.803052	0.778777	1.07366	1.03762	1.03861	1.04243	1.04108	1.0352	1.08757	1.04247	0.647137	1.01462	1.0848	1.01487	1.09406	1.02413	1.0742
130.004	1.08098	1.01951	1.05748	1.04684	1.01127	1.04071	1.09156	1.02827	1.02272	1.06362	1.04479	1.07449	1.03111	1.02509	1.06261	1.07249	1.10833	1.06322	1.06315	1.02297	1.11748	1.036	1.08052	1.03461	1.02109	1.05311	1.07082	1.00084	1.09148	1.04532	1.11143	1.10015	0.822757	0.779897	1.08191	1.02565	1.04633	1.00124	1.04573	1.02197	1.07989	1.02295	0.658844	1.01618	1.06816	1.0231	1.09497	1.0275	1.07249
132.004	1.06587	1.00978	1.0744	1.05708	1.0437	1.0372	1.11607	1.04585	1.05502	1.09856	1.05903	1.08228	1.04359	1.04911	1.06295	1.08334	1.13292	1.05888	1.09471	1.02156	1.15401	1.03536	1.08454	1.05957	1.05406	1.01777	1.07635	1.02347	1.10088	1.03854	1.13567	1.09964	0.817349	0.781899	1.08556	1.03474	1.05568	1.03633	1.06419	1.02468	1.07867	1.03354	0.660197	1.0179	1.11193	1.02494	1.08783	1.03396	1.07311
134.004	1.09829	1.03337	1.08967	1.03121	1.03292	1.04627	1.07955	1.05264	1.04955	1.09262	1.06068	1.07728	1.04345	1.05043	1.06045	1.06795	1.12791	1.04315	1.09845	1.02612	1.15397	1.05393	1.10691	1.0802	1.04718	1.0224	1.06561	1.03416	1.10432	1.05517	1.12824	1.10949	0.896799	0.846478	1.09815	1.02147	1.05774	1.03095	1.04177	1.02554	1.08076	1.02276	0.66704	1.01861	1.08294	1.01564	1.08848	1.01957	1.0802
136.004	1.08608	1.02561	1.07808	1.01522	1.01538	1.04411	1.0731	1.05824	1.05399	1.08851	1.07071	1.08816	1.63687	1.04059	1.06811	1.08561	1.12554	1.0657	1.10459	1.03169	1.13689	1.05225	1.12516	1.07182	1.06648	1.01026	1.04923	1.02243	1.12499	1.0403	1.13891	1.09177	2.41407	2.81332	1.09905	1.03156	1.03668	0.998733	1.06899	1.0458	1.08036	1.03104	0.696829	1.01511	1.12712	1.00738	1.10065	1.02543	1.07111
138.004	1.09505	0.992321	1.08249	1.02891	1.02985	1.0354	1.08322	1.08154	1.04709	1.0616	1.06471	1.06187	1.70998	1.0364	1.07323	1.07173	1.1411	1.04952	1.10164	1.01752	1.16333	1.03296	1.12448	1.05125	1.05448	1.13225	1.06529	1.03249	1.11832	1.05979	1.25643	1.11828	2.60663	2.95426	1.11994	1.03961	1.05603	1.0404	1.06443	1.03064	1.09263	1.04238	1.97802	1.02014	2.13199	1.04743	1.08406	1.03138	1.07016
140.004	1.08888	1.03146	1.09619	1.02364	1.03087	1.04496	1.09934	1.07237	1.04472	1.10572	1.05757	1.06639	1.69971	1.04614	1.0597	1.07449	1.13346	1.06295	1.09851	1.03266	1.15264	1.06405	1.0888	1.05318	1.06216	1.16067	1.09153	1.03149	1.14341	1.04259	1.27247	1.10121	2.67421	2.96267	1.10449	1.02525	1.0526	1.00527	1.10307	1.04679	1.11108	1.03766	2.06075	1.02116	2.23647	1.0324	1.09964	1.03241	1.08339
142.004	1.06892	1.08159	1.06051	1.00527	1.04662	1.02706	1.0703	1.13327	1.09046	1.08978	1.05912	1.07889	1.71508	1.04453	1.07506	1.10417	1.13493	1.05487	1.13041	1.04813	1.17137	1.04533	1.13518	1.06438	1.07353	1.20124	1.07427	1.03124	1.14334	1.05203	1.29623	1.13654	2.65049	2.85432	1.14632	1.03206	1.03218	1.01606	1.08437	1.02401	1.19946	1.04368	2.19905	1.02644	2.25664	1.0309	1.10774	1.03228	1.08853
144.004	1.08419	1.13713	1.07946	0.999035	1.06881	1.02514	1.07548	1.14819	1.19347	1.08451	1.06247	1.06779	1.73986	1.05559	1.08838	1.08873	1.14727	1.06797	1.11721	1.04913	1.14634	1.05362	1.19707	1.0815	1.08192	1.20929	1.12424	1.04339	1.13769	1.0562	1.31099	1.12359	2.66963	2.76218	1.15019	1.03116	1.07671	0.998128	1.11552	1.02856	1.22687	1.05904	2.25325	1.03995	2.25045	1.04001	1.10502	1.02521	1.10024
146.004	1.09947	1.15204	1.07257	1.035	1.06881	1.04255	1.06109	1.12303	1.60245	1.12171	1.07424	1.0738	1.78143	1.04487	1.10508	1.10119	1.15621	1.07204	1.12902	1.04839	1.1653	1.05305	1.3142	1.06448	1.06532	1.20868	1.14101	1.05041	1.14109	1.11967	1.32296	1.1179	2.559	2.68179	1.16526	1.04433	1.49738	1.02957	1.12682	1.04314	1.24241	1.06857	2.23194	1.04157	2.24042	1.04258	1.11824	1.01789	1.10614
148.004	1.14962	1.13713	1.09714	1.05248	1.0607	1.04664	1.08001	1.15633	1.99422	1.13884	1.12122	1.09626	1.79242	1.0667	1.12698	1.10292	1.16533	1.09826	1.11704	1.04472	1.16109	1.06021	1.37463	1.09536	1.07777	1.22229	1.25046	1.05258	1.13944	1.25911	1.32129	1.13065	2.52068	2.6203	1.20153	1.04627	2.05903	1.04836	1.15677	1.05744	1.2331	1.05917	2.1669	1.04084	2.34383	1.04977	1.1278	1.0615	1.10728
150.004	1.18371	1.1526	1.09317	1.01314	1.08473	1.06422	1.09262	1.14101	2.053	1.20301	1.11156	1.08973	1.78248	1.06885	1.14538	1.10755	1.21715	1.08537	1.11558	1.04531	1.16612	1.07376	1.38044	1.10251	1.05804	1.22475	1.4077	1.10554	1.15341	1.29189	1.30413	1.13644	2.41745	2.50662	1.22025	1.03106	2.07713	1.01656	1.13234	1.04688	1.26842	1.06542	2.16305	1.05247	2.35291	1.04554	1.13519	1.0718	1.12304
152.004	1.1593	1.14602	1.11099	1.02372	1.10627	1.07452	1.05648	1.16773	2.00072	1.25508	1.13807	1.10588	1.77759	1.10856	1.17182	1.1181	1.21831	1.111	1.12753	1.04861	1.16904	1.07528	1.40351	1.10801	1.09591	1.23451	1.38527	1.13089	1.14962	1.28466	1.28557	1.17529	2.3578	2.44822	1.22168	1.05775	2.10716	1.0438	1.1275	1.05613	1.26458	1.06338	2.16377	1.06276	2.29342	1.08056	1.12765	1.05107	1.11761
154.004	1.19484	1.1526	1.12689	1.03351	1.10806	1.11523	1.06668	1.16594	1.92952	1.29702	1.16596	1.10854	1.78023	1.15587	1.14072	1.14715	1.23539	1.08854	1.1336	1.07585	1.18311	1.07707	1.40213	1.12506	1.08283	1.2147	1.33913	1.18259	1.18881	1.30137	1.26486	1.1362	2.2559	2.38116	1.23966	1.14712	2.06203	1.02803	1.12646	1.04377	1.28	1.07259	2.10388	1.0717	2.27848	1.11349	1.17209	1.06917	1.13503
156.004	1.24007	1.14319	1.12113	1.00267	1.16924	1.20986	1.10727	1.17765	1.8719	1.32777	1.17599	1.11337	1.75202	1.24021	1.15729	1.13803	1.25301	1.09931	1.14487	1.06364	1.20503	1.08917	1.40512	1.14076	1.09705	1.22603	1.34466	1.25322	1.13993	1.29156	1.3221	1.14871	2.20972	2.32293	1.256	1.23146	2.08104	1.07154	1.15389	1.06087	1.27883	1.09707	2.09327	1.08115	2.27225	1.17833	1.16595	1.06779	1.1357
158.004	1.24399	1.17348	1.13512	1.05838	1.17074	1.40578	1.10236	1.15375	1.82365	1.31273	1.18744	1.12373	1.80248	1.4273	1.14463	1.17514	1.27478	1.13005	1.1652	1.07051	1.20636	1.10888	1.45425	1.14977	1.09503	1.19337	1.30909	1.31828	1.18373	1.31433	1.2899	1.16176	2.11899	2.22567	1.2669	1.32435	2.01819	1.08738	1.13739	1.07892	1.31665	1.10669	2.03645	1.09859	2.2707	1.21688	1.18707	1.06633	1.15464
160.004	1.28633	1.19484	1.13483	1.04869	1.18306	1.56855	1.08484	1.17896	1.75344	1.32254	1.19665	1.12073	1.76913	1.68198	1.18426	1.18831	1.3169	1.15798	1.1561	1.08965	1.2181	1.10428	1.42975	1.22377	1.13509	1.24633	1.34737	1.36264	1.19706	1.30812	1.29724	1.16817	2.09272	2.19971	1.2789	1.36377	1.97911	1.04373	1.16161	1.07824	1.32172	1.10424	2.03585	1.1172	2.22902	1.31362	1.20105	1.07133	1.1445
162.004	1.31458	1.16627	1.12448	1.0609	1.22074	1.61233	1.07181	1.19043	1.68018	1.33283	1.21336	1.13975	1.78494	1.79478	1.16545	1.17728	1.34086	1.13818	1.1525	1.10487	1.23198	1.11101	1.41844	1.32966	1.1356	1.2562	1.44809	1.36961	1.17123	1.32021	1.31933	1.15655	2.02777	2.12186	1.30428	1.38877	1.93093	1.04829	1.14704	1.09228	1.33469	1.1053	2.02492	1.13467	2.16671	1.33295	1.22638	1.0846	1.16349
164.004	1.32508	1.18014	1.14172	1.06673	1.21473	1.63358	1.09107	1.20195	1.63587	1.3506	1.21744	1.13518	1.77376	1.80257	1.18393	1.19348	1.36366	1.16279	1.15753	1.10928	1.23468	1.14511	1.44986	1.42461	1.14541	1.25271	1.44799	1.38745	1.19583	1.29197	1.28969	1.1895	1.97204	2.05022	1.3165	1.37838	1.8864	1.06776	1.14452	1.10342	1.3447	1.12566	1.98132	1.1635	2.14171	1.36838	1.22478	1.08068	1.18329
166.004	1.34907	1.16034	1.1387	1.06807	1.19458	1.65476	1.09318	1.20854	1.57323	1.37228	1.22889	1.15669	1.76714	1.82328	1.20362	1.20932	1.37998	1.16683	1.15576	1.10873	1.27112	1.12841	1.43217	1.41951	1.19079	1.25093	1.4289	1.41079	1.19011	1.29165	1.30261	1.17733	1.95943	1.99481	1.36261	1.4007	1.79528	1.07737	1.15104	1.10062	1.36437	1.11423	1.96058	1.17308	2.14593	1.36143	1.24398	1.08283	1.17849
168.004	1.3313	1.19567	1.12011	1.06814	1.23011	1.62909	1.13453	1.1896	1.53125	1.34272	1.2408	1.16143	1.75647	1.77992	1.19842	1.22734	1.39527	1.17855	1.18145	1.12042	1.25957	1.14694	1.40877	1.43729	1.18666	1.23376	1.4346	1.3722	1.18011	1.28462	1.31238	1.2141	1.88917	1.95928	1.35516	1.41695	1.77773	1.08424	1.14792	1.12395	1.38025	1.12853	1.94224	1.19099	2.07815	1.37607	1.26183	1.10637	1.18372
170.004	1.34482	1.18284	1.15156	1.09679	1.23995	1.6129	1.12445	1.21485	1.51306	1.33604	1.23942	1.16248	1.78939	1.75745	1.19963	1.23259	1.41186	1.1723	1.21841	1.13979	1.25971	1.16056	1.42624	1.41471	1.17498	1.21812	1.44323	1.38615	1.20029	1.29124	1.31405	1.21478	1.83679	1.90217	1.37996	1.42142	1.73368	1.05599	1.13847	1.16172	1.38299	1.13644	1.91771	1.19989	2.05266	1.37795	1.28073	1.11998	1.18125
172.004	1.35736	1.18718	1.16356	1.09865	1.22645	1.61078	1.10674	1.22029	1.4545	1.35052	1.2369	1.15861	1.78168	1.72496	1.20279	1.24812	1.43372	1.18456	1.21973	1.15411	1.28702	1.16882	1.41502	1.40132	1.14498	1.22119	1.40798	1.40662	1.20541	1.28564	1.35001	1.21587	1.80624	1.84722	1.38424	1.41302	1.65478	1.10005	1.15429	1.15396	1.3973	1.13917	1.88134	1.21966	2.06934	1.38318	1.29697	1.1049	1.19938
174.004	1.35091	1.18595	1.17916	1.13391	1.18581	1.59079	1.1445	1.22874	1.41655	1.34937	1.26291	1.17328	1.75947	1.68593	1.22036	1.27584	1.44744	1.21079	1.19733	1.15322	1.2899	1.1678	1.41048	1.43369	1.16912	1.23639	1.49116	1.39776	1.17639	1.26108	1.33932	1.2216	1.75648	1.82215	1.39317	1.39662	1.59695	1.0758	1.15256	1.16898	1.40091	1.15004	1.86079	1.23772	2.02606	1.43265	1.29737	1.12671	1.21238
176.004	1.40409	1.17987	1.20321	1.11854	1.19427	1.56401	1.16134	1.23549	1.39101	1.35052	1.22394	1.18338	1.73747	1.64583	1.22889	1.2628	1.46765	1.21291	1.22421	1.14617	1.3057	1.19851	1.42769	1.42793	1.18794	1.21071	1.50451	1.38532	1.21004	1.27607	1.34886	1.22286	1.74035	1.75859	1.41639	1.36133	1.5713	1.07112	1.15949	1.1892	1.40079	1.1512	1.86791	1.26809	2.01599	1.40405	1.30672	1.12244	1.20114
178.004	1.38969	1.16997	1.15674	1.12355	1.19186	1.50993	1.12671	1.23914	1.34271	1.34272	1.23901	1.17428	1.74091	1.62468	1.21236	1.25591	1.47186	1.20873	1.24114	1.16172	1.32571	1.18622	1.42649	1.37497	1.19918	1.22111	1.5306	1.38565	1.1919	1.25413	1.3474	1.21502	1.68114	1.71973	1.4293	1.35865	1.57267	1.08354	1.1655	1.17891	1.41516	1.15786	1.83386	1.27106	2.01128	1.38618	1.32527	1.1202	1.2405
180.004	1.32623	1.17584	1.16975	1.11639	1.17324	1.47151	1.13287	1.23692	1.33268	1.34692	1.22774	1.1748	1.72463	1.54444	1.24047	1.27531	1.47713	1.19114	1.20829	1.15548	1.27798	1.16037	1.39594	1.37984	1.22212	1.18902	1.47898	1.38039	1.18994	1.23095	1.30573	1.20953	1.66827	1.67711	1.4222	1.37634	1.53483	1.07621	1.17143	1.19479	1.43052	1.15138	1.81182	1.27871	1.93705	1.4157	1.31979	1.1355	1.23998
182.004	1.36109	1.17595	1.16891	1.11349	1.19447	1.43067	1.1218	1.23724	1.29177	1.32429	1.2408	1.17907	1.72282	1.49225	1.24392	1.27909	1.47199	1.20541	1.2197	1.15693	1.30648	1.1971	1.39143	1.36655	1.19201	1.22076	1.47908	1.38933	1.16057	1.22515	1.28046	1.21298	1.60033	1.6465	1.42226	1.34498	1.52179	1.07408	1.15092	1.21492	1.42715	1.15143	1.80828	1.29732	1.98173	1.42065	1.33342	1.12304	1.23908
184.004	1.40178	1.19784	1.16957	1.12225	1.15048	1.38551	1.12671	1.268	1.26529	1.36259	1.25779	1.17201	1.71092	1.46497	1.25033	1.29978	1.4913	1.21414	1.24342	1.17044	1.32712	1.21046	1.37628	1.3694	1.22041	1.19486	1.4333	1.38937	1.18471	1.23063	1.29501	1.23056	1.59964	1.61178	1.44944	1.32555	1.49888	1.0946	1.18728	1.19448	1.42919	1.15518	1.74545	1.30696	1.92861	1.42311	1.32754	1.15886	1.23384
186.004	1.33391	1.22928	1.19126	1.13985	1.1649	1.364	1.1272	1.23771	1.26412	1.34636	1.2592	1.18081	1.70043	1.42126	1.23222	1.28692	1.49908	1.20783	1.19574	1.19048	1.32776	1.20091	1.37554	1.29879	1.18519	1.22859	1.46295	1.40465	1.19573	1.23549	1.31565	1.23305	1.55555	1.57072	1.47203	1.34125	1.49614	1.08978	1.1836	1.22403	1.43803	1.15971	1.74751	1.31611	1.90433	1.4087	1.34523	1.18002	1.24069
188.004	1.31787	1.20822	1.15641	1.11201	1.14489	1.33224	1.1192	1.258	1.2423	1.33782	1.25797	1.20571	1.66628	1.39481	1.23589	1.30793	1.48996	1.23399	1.22061	1.16706	1.33635	1.18979	1.40548	1.33371	1.20756	1.20918	1.48345	1.40265	1.18485	1.22221	1.32949	1.21904	1.52828	1.53187	1.45274	1.3256	1.53127	1.12461	1.17839	1.22742	1.4449	1.15842	1.67981	1.32501	1.92797	1.40105	1.34528	1.17493	1.25588
190.004	1.30758	1.17076	1.19111	1.12964	1.1578	1.31185	1.12707	1.2713	1.21878	1.32998	1.27707	1.18764	1.672	1.35899	1.25512	1.31883	1.49654	1.24524	1.21131	1.18265	1.33141	1.18454	1.37663	1.23965	1.23659	1.19355	1.48908	1.36564	1.20092	1.2247	1.30698	1.22388	1.5173	1.504	1.48509	1.29587	1.47778	1.1002	1.17987	1.23617	1.45008	1.15111	1.64758	1.33054	1.89343	1.43461	1.35111	1.15347	1.24231
192.004	1.31104	1.16085	1.16458	1.15799	1.13831	1.28532	1.17531	1.26864	1.22555	1.33299	1.26585	1.18878	1.66621	1.33317	1.24396	1.32706	1.50101	1.25125	1.24919	1.19118	1.34388	1.20566	1.36622	1.2911	1.23938	1.20031	1.53229	1.36736	1.18523	1.22773	1.3003	1.23012	1.48588	1.44947	1.48059	1.29841	1.49262	1.14071	1.14095	1.2368	1.45019	1.18141	1.6449	1.34651	1.89541	1.42039	1.37248	1.15976	1.26887
194.004	1.29395	1.1804	1.2167	1.13973	1.15094	1.25711	1.16964	1.25871	1.18191	1.31321	1.29003	1.18555	1.63347	1.30837	1.24646	1.3494	1.5091	1.26644	1.20935	1.18217	1.36028	1.20974	1.34946	1.25883	1.22292	1.20405	1.51437	1.36598	1.1979	1.23136	1.31717	1.21523	1.49106	1.44543	1.47763	1.30532	1.4976	1.12184	1.17871	1.26378	1.45607	1.19029	1.63707	1.34568	1.88663	1.41258	1.36987	1.16545	1.27097
196.004	1.31639	1.16091	1.20198	1.16104	1.17046	1.23618	1.16968	1.24553	1.17622	1.33283	1.26749	1.19835	1.61929	1.28649	1.2408	1.32239	1.48692	1.24832	1.21488	1.18684	1.37193	1.24357	1.36126	1.24557	1.25482	1.1902	1.48429	1.3755	1.19808	1.24583	1.32554	1.20773	1.42614	1.39935	1.45833	1.2589	1.46521	1.13469	1.15148	1.25738	1.45461	1.163	1.60915	1.35781	1.84655	1.41839	1.37379	1.20062	1.26625
198.004	1.27835	1.14926	1.18477	1.17039	1.13522	1.18987	1.16017	1.27765	1.17362	1.30779	1.29845	1.21072	1.61513	1.26554	1.24251	1.32417	1.49595	1.24392	1.22631	1.20102	1.34649	1.22873	1.34656	1.22469	1.23767	1.20156	1.43196	1.36093	1.20155	1.23709	1.32587	1.19751	1.40717	1.37064	1.47376	1.26899	1.42707	1.1202	1.15509	1.26184	1.44909	1.16688	1.58386	1.36895	1.82675	1.39175	1.37791	1.18834	1.26487
200.004	1.29203	1.1591	1.17467	1.16876	1.14418	1.18488	1.15767	1.2763	1.17254	1.32389	1.31297	1.21398	1.61223	1.26164	1.24467	1.36399	1.48603	1.272	1.21525	1.20844	1.36645	1.24673	1.38031	1.21124	1.22792	1.18532	1.40967	1.36034	1.1926	1.21669	1.30944	1.23155	1.40338	1.34274	1.49085	1.31352	1.4592	1.14341	1.17795	1.27033	1.46072	1.17836	1.56011	1.36364	1.79571	1.39141	1.39571	1.22631	1.27482
202.004	1.25512	1.15062	1.18601	1.16527	1.12213	1.15647	1.15943	1.26237	1.14503	1.31974	1.31077	1.2129	1.60174	1.23334	1.24821	1.3631	1.4892	1.24482	1.21528	1.20298	1.3659	1.25902	1.33554	1.23108	1.19798	1.19551	1.42245	1.3342	1.18166	1.22544	1.31331	1.23175	1.36474	1.32473	1.50767	1.29886	1.45019	1.13103	1.16266	1.2932	1.4627	1.18502	1.52306	1.38096	1.76069	1.4157	1.3945	1.19924	1.26973
204.004	1.25479	1.16021	1.21524	1.17306	1.15318	1.13669	1.18864	1.27201	1.15919	1.30189	1.29896	1.22017	1.60402	1.22042	1.23676	1.36288	1.49385	1.26542	1.23541	1.20465	1.37663	1.26682	1.33734	1.23456	1.23784	1.19757	1.40661	1.33445	1.18102	1.22106	1.27749	1.22671	1.34905	1.28495	1.50851	1.28494	1.41656	1.17446	1.16902	1.28062	1.48446	1.19242	1.47152	1.39683	1.76969	1.40955	1.39118	1.17769	1.28834
206.004	1.25114	1.13054	1.19862	1.17937	1.1527	1.10403	1.22004	1.27138	1.14114	1.28686	1.30496	1.1957	1.58062	1.22252	1.24059	1.36444	1.49779	1.25125	1.23303	1.22799	1.3949	1.2503	1.32387	1.21982	1.26209	1.16751	1.39513	1.32956	1.17559	1.21845	1.33894	1.2278	1.3442	1.24773	1.53866	1.28216	1.42853	1.15463	1.17663	1.26839	1.4929	1.18442	1.46245	1.38707	1.73683	1.3853	1.40083	1.19756	1.28753
208.004	1.21327	1.16704	1.2093	1.17792	1.14032	1.10473	1.19698	1.26701	1.13952	1.29786	1.30257	1.20562	1.55464	1.20712	1.2433	1.35696	1.47186	1.24449	1.21026	1.21638	1.38006	1.27333	1.32116	1.20606	1.21043	1.16901	1.40914	1.31874	1.19839	1.22478	1.32893	1.21638	1.33551	1.2126	1.54511	1.26799	1.44294	1.15996	1.14728	1.30597	1.48638	1.18835	1.43052	1.38676	1.73515	1.3871	1.40908	1.21411	1.27882
210.004	1.22221	1.15247	1.21269	1.18446	1.12977	1.09234	1.167	1.29039	1.11743	1.30379	1.31086	1.20715	1.56383	1.17911	1.25733	1.36973	1.46756	1.26351	1.22292	1.21185	1.37229	1.28349	1.33966	1.2207	1.20884	1.1907	1.49616	1.31185	1.16387	1.22294	1.31844	1.23128	1.30589	1.19547	1.55219	1.2409	1.39198	1.12685	1.17527	1.28161	1.48249	1.18132	1.40575	1.39281	1.72759	1.38933	1.4121	1.18653	1.29929
212.004	1.20669	1.13352	1.19738	1.14285	1.11677	1.07742	1.20131	1.29444	1.1138	1.28492	1.32286	1.229	1.54929	1.16858	1.22931	1.37948	1.47293	1.28941	1.24236	1.22447	1.39641	1.29198	1.31098	1.1984	1.22272	1.15871	1.43541	1.29769	1.20955	1.23075	1.32548	1.25929	1.26681	1.17134	1.55209	1.24612	1.4118	1.17562	1.15401	1.30421	1.48324	1.18756	1.3519	1.38501	1.67668	1.40501	1.41325	1.23066	1.30019
214.004	1.1949	1.14288	1.20948	1.22855	1.138	1.07628	1.202	1.28281	1.1069	1.2958	1.32176	1.24437	1.52856	1.15553	1.2465	1.3672	1.47396	1.2595	1.22027	1.24132	1.39522	1.27268	1.33589	1.20583	1.19508	1.18867	1.43548	1.31436	1.18534	1.20999	1.3264	1.22385	1.26976	1.13801	1.54833	1.24906	1.44775	1.14404	1.17463	1.30015	1.48382	1.21134	1.33085	1.40392	1.68941	1.37872	1.40616	1.2154	1.30576
216.004	1.21687	1.11714	1.22428	1.18642	1.1712	1.06099	1.17183	1.2844	1.1005	1.27439	1.30917	1.24511	1.538	1.14174	1.24509	1.39332	1.47364	1.27039	1.23354	1.24195	1.3807	1.27462	1.28235	1.19875	1.21913	1.16722	1.3754	1.27422	1.20478	1.26001	1.32572	1.23444	1.24727	1.08779	1.54241	1.27744	1.40133	1.17984	1.17911	1.29433	1.49453	1.21514	1.31837	1.40528	1.70408	1.34886	1.39671	1.24342	1.30533
218.004	1.16956	1.12007	1.1785	1.16876	1.13621	1.06221	1.18467	1.27499	1.07662	1.27483	1.3066	1.22178	1.48902	1.12356	1.2418	1.38001	1.45862	1.25415	1.19903	1.24258	1.39787	1.26918	1.27301	1.21336	1.22289	1.17752	1.31888	1.28588	1.17481	1.24959	1.35138	1.23376	1.23281	1.06773	1.55315	1.24443	1.41193	1.16893	1.15809	1.28188	1.4954	1.20117	1.27484	1.40128	1.70104	1.33249	1.41582	1.20407	1.31414
220.004	1.15338	1.12222	1.18102	1.22239	1.12174	1.05776	1.20895	1.27412	1.07671	1.27791	1.31709	1.23623	1.49741	1.13399	1.22452	1.37022	1.44932	1.25606	1.20809	1.22755	1.40134	1.2755	1.29031	1.20027	1.18999	1.19038	1.35192	1.30116	1.21208	1.25466	1.29938	1.24528	1.21317	1.04245	1.53252	1.23529	1.42274	1.15159	1.16522	1.30092	1.48551	1.20316	1.24138	1.39978	1.67399	1.34064	1.42356	1.21764	1.31704
222.004	1.14504	1.12605	1.22453	1.22306	1.09691	1.07652	1.23323	1.28718	1.07984	1.25627	1.31663	1.21921	1.47668	1.11791	1.24613	1.38366	1.42531	1.29311	1.24135	1.22577	1.40166	1.27862	1.32448	1.19587	1.18521	1.17463	1.37935	1.25739	1.21896	1.22004	1.34776	1.21792	1.193	1.00618	1.5183	1.24399	1.4426	1.16217	1.19149	1.28833	1.49983	1.19464	1.22192	1.40095	1.632	1.31392	1.40194	1.19924	1.29305
224.004	1.15365	1.10627	1.20256	1.20004	1.10596	1.05138	1.21291	1.26514	1.06058	1.29303	1.3012	1.18926	1.45447	1.12035	1.23239	1.36266	1.44847	1.25256	1.20778	1.24176	1.38773	1.26473	1.26952	1.15683	1.17981	1.1773	1.38491	1.26996	1.17744	1.25286	1.31042	1.21468	1.16968	0.9624	1.55029	1.2341	1.40935	1.15903	1.16057	1.31586	1.48545	1.18271	1.19544	1.39011	1.5518	1.32276	1.41029	1.24505	1.26683
226.004	1.13797	1.10667	1.18087	1.21593	1.09804	1.07427	1.22618	1.27483	1.0375	1.26122	1.31801	1.23484	1.45914	1.0973	1.23289	1.39519	1.41794	1.28351	1.22082	1.22918	1.38705	1.28536	1.28413	1.18037	1.22582	1.16933	1.42513	1.25251	1.17804	1.2453	1.30609	1.22736	1.17024	0.930467	1.55246	1.2258	1.3994	1.1847	1.1639	1.31631	1.48842	1.20945	1.20384	1.40733	1.62361	1.32372	1.39817	1.21355	1.28444
228.004	1.13449	1.15213	1.22403	1.23686	1.13822	1.0784	1.22146	1.28865	1.06394	1.25398	1.31274	1.21137	1.46232	1.12079	1.24896	1.37921	1.41213	1.26572	1.22204	1.23735	1.4044	1.28988	1.29557	1.1878	1.23199	1.16145	1.42224	1.25639	1.21432	1.23876	1.25524	1.24528	1.14576	0.908918	1.49863	1.24115	1.42132	1.18549	1.16546	1.31771	1.48796	1.20565	1.19229	1.40497	1.5692	1.32876	1.40752	1.21273	1.2842
230.004	1.10646	1.1015	1.21484	1.20309	1.11501	1.04439	1.24708	1.274	1.06371	1.26126	1.3083	1.22474	1.42998	1.08103	1.25558	1.37819	1.40596	1.25995	1.23279	1.21827	1.38801	1.28098	1.28554	1.16986	1.17918	1.12815	1.37023	1.23488	1.17527	1.23762	1.31945	1.24058	1.13538	0.865787	1.50169	1.23459	1.40459	1.18743	1.1625	1.30886	1.48196	1.20237	1.18766	1.39603	1.64405	1.31727	1.41049	1.24096	1.29024
232.004	1.13251	1.09572	1.20008	1.19177	1.1189	1.04464	1.22979	1.25308	1.03701	1.2575	1.28682	1.24794	1.42817	1.08707	1.22007	1.36466	1.4009	1.2645	1.22451	1.23052	1.3949	1.29578	1.27255	1.19065	1.19136	1.15248	1.36635	1.23714	1.18857	1.23811	1.33089	1.23966	1.12334	0.84081	1.53808	1.22247	1.39468	1.16486	1.15817	1.32434	1.48051	1.19566	1.15607	1.3949	1.56028	1.32361	1.41687	1.26703	1.31299
234.004	1.11874	1.11361	1.20795	1.2088	1.09339	1.05739	1.26774	1.28083	1.04498	1.25892	1.31879	1.24089	1.41045	1.06514	1.22402	1.39025	1.40135	1.28262	1.23704	1.20733	1.39824	1.27436	1.28032	1.15483	1.19337	1.15796	1.29793	1.24683	1.18067	1.24546	1.34336	1.25544	1.12825	0.81994	1.51301	1.2091	1.37344	1.15297	1.1631	1.30534	1.47568	1.20006	1.14712	1.40168	1.56924	1.29202	1.41501	1.24053	1.26968
236.004	1.12236	1.0814	1.20697	1.24373	1.1	1.06471	1.24474	1.25046	1.02393	1.27328	1.31521	1.25156	1.39135	1.06894	1.22535	1.36902	1.40162	1.25992	1.2275	1.22402	1.40111	1.28273	1.28512	1.17442	1.20603	1.16502	1.29589	1.21141	1.19187	1.22519	1.3123	1.2356	1.09879	0.794489	1.55103	1.19463	1.38258	1.17921	1.1635	1.32326	1.47684	1.21629	1.12912	1.39563	1.52551	1.3014	1.404	1.24544	1.2892
238.004	1.11482	1.08817	1.24295	1.20624	1.08513	1.06091	1.23336	1.24994	1.02558	1.27269	1.29809	1.24228	1.367	1.05389	1.25017	1.39465	1.37269	1.27448	1.22489	1.24087	1.38604	1.28193	1.26907	1.18498	1.21555	1.15287	1.32283	1.21809	1.15815	1.237	1.33421	1.23659	1.09401	0.779184	1.48223	1.20567	1.35204	1.16919	1.18808	1.33133	1.48254	1.19473	1.11564	1.39269	1.52863	1.29955	1.41019	1.26837	1.28049
240.004	1.0999	1.09178	1.22027	1.21181	1.13465	1.04419	1.23285	1.28932	1.0492	1.2391	1.305	1.24233	1.37112	1.03148	1.22993	1.3918	1.36612	1.23704	1.21138	1.22491	1.39837	1.26298	1.23494	1.17081	1.22295	1.15668	1.31135	1.21571	1.18966	1.22082	1.39834	1.21737	1.08947	0.772363	1.54061	1.2173	1.38803	1.1514	1.17163	1.29857	1.48388	1.20339	1.11864	1.3914	1.55659	1.27607	1.38847	1.23945	1.26749
242.004	1.08079	1.07696	1.18933	1.25353	1.08394	1.05588	1.22356	1.27566	1.03271	1.24238	1.31462	1.26945	1.37717	1.03489	1.24696	1.3805	1.38561	1.27048	1.21858	1.23334	1.3828	1.28798	1.22688	1.1585	1.22766	1.13132	1.33846	1.20327	1.16555	1.23929	1.34473	1.24313	1.07935	0.747014	1.48778	1.19418	1.37636	1.1754	1.18047	1.29194	1.46974	1.18358	1.09574	1.39714	1.46092	1.28798	1.3852	1.25247	1.29724
244.004	1.1216	1.06428	1.1863	1.22298	1.07917	1.03589	1.23625	1.25439	1.03056	1.22937	1.30953	1.25426	1.33289	1.05706	1.23231	1.38397	1.35244	1.27448	1.21142	1.22543	1.39609	1.29281	1.26466	1.18748	1.20301	1.14315	1.33473	1.19637	1.18169	1.23422	1.32925	1.24269	1.06548	0.729164	1.52295	1.19125	1.37576	1.17955	1.17835	1.28589	1.49162	1.19307	1.08861	1.39078	1.51993	1.2841	1.39435	1.23643	1.28767
246.004	1.08891	1.07375	1.18357	1.2281	1.09662	1.06107	1.26361	1.25998	1.0293	1.22474	1.31228	1.25064	1.33962	1.03776	1.23168	1.3708	1.35114	1.22861	1.2183	1.22529	1.41409	1.27344	1.24235	1.19422	1.18962	1.14165	1.32117	1.196	1.18576	1.24657	1.3136	1.22497	1.0683	0.732591	1.51058	1.19468	1.35877	1.17753	1.17335	1.28964	1.48697	1.19571	1.08742	1.39677	1.52099	1.27714	1.38052	1.27828	1.26297
248.004	1.07193	1.05905	1.20074	1.20962	1.07832	1.03348	1.26526	1.2636	1.02729	1.22462	1.27748	1.25756	1.30084	1.01949	1.23306	1.3797	1.32821	1.23624	1.20018	1.22822	1.39541	1.24954	1.27494	1.17575	1.19332	1.14689	1.27993	1.18802	1.16046	1.22634	1.37383	1.20384	1.07862	0.724243	1.49011	1.2078	1.35663	1.18082	1.17707	1.29654	1.47312	1.20649	1.08091	1.39358	1.50207	1.27507	1.39168	1.23208	1.28729
250.004	1.11831	1.08193	1.19472	1.21407	1.10281	1.04966	1.2623	1.25081	1.01945	1.20654	1.29749	1.25008	1.3072	1.04867	1.21553	1.38949	1.31783	1.26438	1.2216	1.20822	1.4034	1.2629	1.24658	1.1586	1.17993	1.17104	1.32181	1.18973	1.18348	1.22744	1.31577	1.22613	1.07033	0.719662	1.48022	1.19707	1.35508	1.1733	1.14988	1.29704	1.47917	1.19247	1.08731	1.37687	1.4795	1.28325	1.38128	1.25001	1.26078
252.004	1.06686	1.05528	1.20198	1.20583	1.09367	1.05702	1.26361	1.2314	1.01604	1.21409	1.28613	1.24211	1.29393	1.03503	1.23326	1.37169	1.32687	1.2514	1.20466	1.22759	1.40381	1.26724	1.23172	1.18084	1.18305	1.13855	1.29441	1.18669	1.1846	1.21142	1.3253	1.20865	1.06439	0.708226	1.50301	1.17321	1.37409	1.21079	1.14836	1.28738	1.47422	1.21842	1.06067	1.36858	1.47111	1.25962	1.38701	1.24268	1.26873
254.004	1.06557	1.05567	1.17263	1.24803	1.05312	1.03119	1.26042	1.27241	1.00547	1.1712	1.27844	1.25352	1.27902	1.03586	1.23655	1.38428	1.32007	1.23926	1.24311	1.22291	1.40358	1.29476	1.24235	1.16081	1.20552	1.12338	1.25711	1.16889	1.18187	1.22368	1.33802	1.24259	1.0549	0.704832	1.49228	1.15686	1.36319	1.20189	1.17387	1.29546	1.48481	1.20584	1.05783	1.37328	1.47605	1.25116	1.36142	1.23898	1.27263
256.004	1.07092	1.06796	1.19381	1.21879	1.06683	1.03855	1.24776	1.25034	1.01967	1.17658	1.27464	1.26418	1.26792	1.03493	1.22752	1.3995	1.30411	1.25388	1.21932	1.2267	1.41801	1.2758	1.23088	1.16569	1.21365	1.15358	1.2306	1.1775	1.17106	1.2267	1.35649	1.22688	1.05988	0.710262	1.52089	1.15577	1.32565	1.16366	1.15028	1.29005	1.48301	1.18923	1.05097	1.36659	1.48072	1.25993	1.35257	1.25143	1.28529
258.004	1.05863	1.06554	1.22407	1.24228	1.07509	1.03752	1.24731	1.24665	1.00533	1.19585	1.28526	1.25116	1.25916	1.03737	1.21074	1.37792	1.31247	1.23044	1.21318	1.21772	1.40774	1.25438	1.20935	1.1592	1.20318	1.14518	1.21957	1.14659	1.15036	1.23819	1.32893	1.24535	1.04943	0.703271	1.51428	1.1419	1.30082	1.14793	1.15821	1.25584	1.47574	1.17618	1.03354	1.37822	1.46583	1.25362	1.3584	1.23281	1.26178
260.004	1.08356	1.04833	1.2272	1.26696	1.08709	1.03425	1.24054	1.248	1.00614	1.17742	1.27285	1.25103	1.2584	1.03766	1.22598	1.38339	1.31193	1.26895	1.17619	1.21293	1.41847	1.28596	1.23916	1.1716	1.19636	1.14322	1.21038	1.15774	1.15846	1.20271	1.34696	1.20889	1.0557	0.709719	1.52475	1.14135	1.30823	1.16108	1.15529	1.24456	1.47451	1.18368	1.03369	1.3587	1.39945	1.21185	1.36328	1.26833	1.25654
262.004	1.06549	1.0643	1.19811	1.23037	1.084	1.03528	1.26736	1.24371	1.01093	1.13876	1.26713	1.23945	1.2299	1.03435	1.21112	1.36955	1.29445	1.2575	1.2089	1.21831	1.3696	1.27615	1.24184	1.17271	1.21515	1.12598	1.19066	1.15273	1.1618	1.23884	1.32462	1.19246	1.03175	0.684437	1.47869	1.12853	1.2627	1.15929	1.15116	1.26663	1.4506	1.16332	0.997502	1.35682	1.41818	1.22049	1.34795	1.21277	1.23741
264.004	1.06318	1.04669	1.22458	1.22829	1.08439	1.03438	1.24319	1.24307	1.01653	1.13757	1.25861	1.25238	1.21836	1.03089	1.23605	1.38508	1.29704	1.26091	1.2065	1.21798	1.3933	1.2798	1.20677	1.14816	1.19463	1.1039	1.14791	1.15528	1.18088	1.21784	1.32263	1.19873	1.03211	0.685489	1.48287	1.14259	1.30495	1.18369	1.14972	1.24817	1.47108	1.16832	1.00393	1.35965	1.42259	1.21058	1.3485	1.2109	1.23741
266.004	1.09401	1.06583	1.18335	1.23293	1.05576	1.04206	1.29315	1.22676	0.997715	1.16143	1.25801	1.25116	1.2092	1.02792	1.22073	1.38642	1.29137	1.25451	1.19944	1.20925	1.3696	1.26157	1.22131	1.14582	1.19389	1.13435	1.1709	1.14505	1.16313	1.22544	1.34464	1.21471	1.00985	0.697536	1.46605	1.12371	1.28932	1.11987	1.13703	1.24632	1.46852	1.17711	0.975779	1.35206	1.39938	1.21242	1.34277	1.22359	1.24379
268.004	1.08581	1.06924	1.18606	1.22833	1.05011	1.04496	1.24701	1.20012	0.996908	1.11925	1.25371	1.2546	1.18497	1.03435	1.21178	1.36537	1.29991	1.25197	1.18729	1.20836	1.38906	1.2736	1.20954	1.15069	1.18507	1.13588	1.16798	1.13039	1.16053	1.22601	1.31654	1.19383	1.02349	0.688645	1.51491	1.11317	1.2668	1.13036	1.13727	1.21717	1.47259	1.15388	0.978432	1.34095	1.39577	1.20251	1.33513	1.24609	1.22694
270.004	1.08041	1.04724	1.19195	1.18943	1.0603	1.02861	1.26353	1.23894	1.00672	1.15253	1.23159	1.27489	1.17683	1.02363	1.22756	1.37645	1.28493	1.26148	1.2029	1.17345	1.37686	1.25343	1.22024	1.17518	1.20737	1.1148	1.17087	1.1445	1.14137	1.20921	1.31803	1.21144	0.993233	0.691869	1.50016	1.12833	1.26047	1.15533	1.13991	1.21596	1.45648	1.17188	0.993678	1.3497	1.399	1.21054	1.32437	1.21838	1.21775
272.004	1.03461	1.03522	1.16724	1.20194	1.03136	1.02919	1.26373	1.19381	1.00435	1.1202	1.23054	1.24272	1.16626	1.04312	1.22914	1.37943	1.26803	1.2488	1.17836	1.19181	1.37883	1.28197	1.23732	1.17486	1.20393	1.10244	1.1664	1.13152	1.16495	1.20574	1.34167	1.20466	0.975883	0.6748	1.48419	1.11287	1.25236	1.12659	1.15689	1.22327	1.45764	1.16489	0.983584	1.33975	1.3574	1.1756	1.32623	1.2145	1.2316
274.004	1.04635	1.05713	1.18973	1.22283	1.05278	1.03732	1.29073	1.24474	1.01107	1.13971	1.24276	1.22853	1.15111	1.03591	1.19634	1.3579	1.2852	1.2447	1.18437	1.20977	1.37216	1.25285	1.2106	1.17426	1.19522	1.13538	1.15263	1.13761	1.1766	1.18171	1.32753	1.20981	0.978637	0.684946	1.47403	1.1159	1.24176	1.1271	1.12958	1.21957	1.47795	1.16582	0.965112	1.33386	1.35641	1.18848	1.30411	1.22588	1.20909
276.004	1.08756	1.02742	1.21827	1.22677	1.08201	1.01402	1.28737	1.21997	0.983288	1.14141	1.21959	1.24746	1.15186	1.03099	1.21757	1.36924	1.28757	1.25541	1.2047	1.19846	1.38559	1.27101	1.1999	1.1529	1.23147	1.1382	1.13872	1.11619	1.14871	1.19728	1.31224	1.19004	0.953127	0.680806	1.50846	1.10075	1.22693	1.13537	1.1647	1.23373	1.45933	1.16105	0.965294	1.33346	1.35314	1.16788	1.32628	1.23256	1.2108
278.004	1.05797	1.04007	1.19403	1.22168	1.05667	1.02649	1.24192	1.22703	0.999418	1.13286	1.21803	1.24128	1.12202	1.04424	1.21453	1.37191	1.28032	1.23839	1.21362	1.20495	1.37677	1.24307	1.20819	1.16698	1.206	1.15408	1.11093	1.1131	1.16422	1.2209	1.32005	1.20187	0.943904	0.676598	1.52089	1.10939	1.25132	1.14456	1.12818	1.19881	1.44216	1.13954	0.949294	1.32271	1.3099	1.18387	1.3207	1.2192	1.22266
280.004	1.06151	1.06183	1.19428	1.22135	1.02946	1.02755	1.24739	1.21977	0.995923	1.12847	1.22884	1.26044	1.13041	1.04185	1.20187	1.35674	1.2535	1.23594	1.18573	1.19508	1.36407	1.26492	1.20077	1.17268	1.18817	1.11889	1.10523	1.10387	1.14032	1.18972	1.36522	1.21942	0.952861	0.67799	1.47039	1.10572	1.2494	1.16347	1.1289	1.20752	1.44664	1.15638	0.957645	1.31703	1.29326	1.17983	1.3032	1.2226	1.22965
282.004	1.0523	1.02246	1.1886	1.20865	1.03212	1.04047	1.24637	1.22898	0.997312	1.12448	1.22385	1.24215	1.10006	1.02967	1.2052	1.3441	1.26365	1.23797	1.19272	1.19927	1.38134	1.22496	1.21215	1.15876	1.19491	1.15558	1.10399	1.11184	1.14558	1.21432	1.29026	1.20217	0.936407	0.674053	1.48551	1.09061	1.1899	1.14647	1.13226	1.20476	1.44333	1.17618	0.957437	1.32931	1.33099	1.14708	1.31316	1.23167	1.2228
284.004	1.05095	1.03631	1.22971	1.22172	1.03984	1.02015	1.22694	1.2131	1.00708	1.11158	1.21281	1.25021	1.0865	1.01311	1.22015	1.36457	1.26517	1.23375	1.18983	1.1894	1.36257	1.26739	1.19932	1.15148	1.21737	1.13139	1.10491	1.10241	1.13899	1.19707	1.33626	1.18619	0.93173	0.666995	1.47599	1.10427	1.23074	1.13343	1.14271	1.16898	1.45153	1.13931	0.954575	1.31774	1.33696	1.1407	1.31044	1.21846	1.209
286.004	1.03982	1.02321	1.18958	1.18991	1.037	1.01872	1.25048	1.1973	0.989919	1.11387	1.20975	1.26248	1.09232	1.03498	1.2097	1.33186	1.25515	1.25466	1.20914	1.18662	1.34484	1.243	1.2097	1.16116	1.18763	1.11494	1.08867	1.08796	1.14358	1.19274	1.30852	1.1818	0.931199	0.676734	1.45912	1.09821	1.1869	1.14935	1.15441	1.2072	1.4435	1.1599	0.951609	1.32283	1.33441	1.15566	1.31084	1.23281	1.20633
288.004	1.04289	1.02459	1.20657	1.20387	1.0309	1.01496	1.26818	1.20877	1.00251	1.11799	1.22239	1.24616	1.06613	1.03133	1.22336	1.34472	1.23919	1.22377	1.20843	1.17215	1.3522	1.24338	1.18546	1.14319	1.17725	1.16245	1.09892	1.08436	1.17176	1.17774	1.33211	1.17611	0.910433	0.667063	1.46118	1.10204	1.21911	1.15305	1.13427	1.19236	1.44443	1.14329	0.944871	1.30994	1.31553	1.13775	1.28214	1.20652	1.22394
290.004	1.04141	1.04473	1.19888	1.21229	1.05343	1.01741	1.25343	1.22557	0.988127	1.12032	1.21332	1.24342	1.07575	1.02129	1.20928	1.36092	1.23342	1.22897	1.21769	1.18172	1.35087	1.23432	1.19072	1.15838	1.21922	1.10429	1.09639	1.09539	1.1179	1.16614	1.36136	1.18224	0.906187	0.669234	1.45346	1.10775	1.22843	1.14808	1.14528	1.18342	1.43518	1.16429	0.921248	1.31104	1.29832	1.13917	1.27701	1.21639	1.21071
292.004	1.04547	1.03106	1.18007	1.18598	1.0361	1.02759	1.24641	1.18384	0.977687	1.11007	1.21171	1.26388	1.04507	1.03908	1.22107	1.33307	1.23803	1.21405	1.18766	1.19593	1.34968	1.24536	1.1843	1.15483	1.1915	1.07772	1.08899	1.07434	1.11878	1.15845	1.31025	1.20251	0.896334	0.660547	1.46298	1.08752	1.15105	1.15152	1.14672	1.16876	1.43541	1.14602	0.919166	1.30607	1.299	1.12875	1.29973	1.20165	1.18453
294.004	1.04242	1.01746	1.20234	1.19997	1.02205	1.02465	1.22284	1.21505	0.985035	1.11553	1.21904	1.24833	1.06356	1.02007	1.19376	1.34615	1.24076	1.25005	1.20093	1.19467	1.35288	1.25582	1.17512	1.15404	1.1561	1.12448	1.10977	1.06774	1.12758	1.19168	1.33567	1.19144	0.872748	0.664076	1.43173	1.10388	1.23757	1.14965	1.14532	1.16573	1.43245	1.1456	0.908578	1.31678	1.2899	1.14124	1.29119	1.22458	1.21271
296.004	1.05559	1.01034	1.19038	1.23423	1.01816	1.03646	1.24729	1.20723	0.983825	1.12341	1.21345	1.25156	1.04876	1.02816	1.20712	1.34539	1.22985	1.22033	1.18841	1.19786	1.34681	1.23314	1.16419	1.16338	1.17987	1.10988	1.08712	1.06144	1.15025	1.18882	1.3052	1.21601	0.860939	0.669268	1.44342	1.07256	1.19976	1.15723	1.13022	1.17115	1.41772	1.1531	0.901917	1.30029	1.26602	1.13694	1.27545	1.19403	1.20628
298.004	1.04421	1.03886	1.20394	1.18854	1.06274	1.00482	1.25382	1.1848	0.983467	1.10465	1.19381	1.23876	1.05242	1.01598	1.17714	1.32902	1.24348	1.23005	1.17684	1.18996	1.33881	1.24182	1.17692	1.15825	1.17822	1.09952	1.06635	1.05116	1.14692	1.16217	1.31538	1.18037	0.848963	0.654337	1.44405	1.08385	1.20675	1.17289	1.13046	1.15292	1.41214	1.13912	0.904675	1.29022	1.28384	1.11795	1.28123	1.18773	1.20571
300.004	1.05241	1.03305	1.17894	1.18817	1.04461	1.01488	1.24138	1.21175	0.981182	1.12143	1.20223	1.25722	1.0534	1.03172	1.19217	1.32621	1.21496	1.22084	1.1938	1.1697	1.33854	1.2508	1.18849	1.18043	1.20338	1.10881	1.07726	1.03316	1.12232	1.16912	1.33834	1.20381	0.846144	0.669574	1.43554	1.10343	1.21351	1.13347	1.13254	1.18053	1.40225	1.13561	0.88969	1.28583	1.31256	1.11791	1.27706	1.20246	1.19372
302.004	1.02394	1.02806	1.18699	1.24046	1.01348	1.01369	1.26476	1.19262	0.989874	1.11961	1.20663	1.23967	1.03932	1.02958	1.20067	1.30365	1.23195	1.2058	1.21213	1.16625	1.34096	1.24547	1.17869	1.16448	1.19286	1.10489	1.10177	1.05576	1.12657	1.19393	1.34909	1.19297	0.83523	0.658681	1.45235	1.08047	1.22737	1.12969	1.14656	1.1665	1.41225	1.13463	0.916461	1.27935	1.30964	1.11995	1.28772	1.20997	1.1902
304.004	1.0283	1.03218	1.17271	1.20877	1.05551	1.00715	1.23193	1.20929	0.982123	1.11352	1.21185	1.23157	1.06895	1.02524	1.18251	1.30583	1.20816	1.20313	1.21474	1.1514	1.33466	1.2508	1.15549	1.1232	1.20111	1.0883	1.07529	1.03671	1.1285	1.14664	1.33689	1.1958	0.829623	0.66652	1.4129	1.0755	1.20481	1.15514	1.12798	1.15238	1.40626	1.13908	0.875068	1.28215	1.2582	1.11134	1.26313	1.20334	1.21456
306.004	1.03025	1.01487	1.16534	1.18546	1.02054	1.01684	1.26203	1.19809	0.973744	1.12091	1.20677	1.25016	1.04652	1.03338	1.19675	1.32457	1.20803	1.20541	1.24074	1.1592	1.33096	1.23539	1.16419	1.15537	1.14675	1.11483	1.11023	1.03504	1.12758	1.15739	1.32233	1.19938	0.80899	0.660411	1.42099	1.08275	1.24092	1.15854	1.13783	1.15278	1.41743	1.13676	0.890626	1.27797	1.2438	1.13171	1.26158	1.19342	1.1999
308.004	1.02128	1.01987	1.17114	1.17548	1.03099	1.00961	1.25728	1.17308	0.991173	1.1221	1.20022	1.21869	1.03802	1.0304	1.1893	1.33155	1.20486	1.21889	1.19696	1.18339	1.33269	1.25628	1.16683	1.13617	1.18971	1.1362	1.10142	1.02414	1.11846	1.1598	1.29605	1.19447	0.793631	0.670524	1.4459	1.08246	1.18293	1.1612	1.14019	1.16041	1.41144	1.12853	0.889351	1.27638	1.2533	1.11507	1.26117	1.20946	1.19638
310.004	1.01772	1.02618	1.20209	1.18691	1.03885	1.03107	1.27027	1.19551	0.984273	1.10434	1.21368	1.25678	1.05061	1.02607	1.18393	1.31197	1.2214	1.21207	1.21226	1.18417	1.33557	1.21373	1.1385	1.11551	1.16306	1.1003	1.1073	1.02364	1.10758	1.14987	1.31455	1.18514	0.79446	0.658138	1.38366	1.08867	1.24158	1.13252	1.13863	1.14259	1.39084	1.13607	0.881703	1.27079	1.23776	1.09428	1.26344	1.20779	1.19434
312.004	1.01714	1.02852	1.16243	1.17347	1.04296	1.00392	1.27019	1.19488	0.995475	1.12293	1.19514	1.25034	1.03628	1.02563	1.19371	1.31478	1.20334	1.21958	1.16923	1.17541	1.35078	1.24014	1.15552	1.17005	1.15715	1.11123	1.11266	1.02736	1.10288	1.16393	1.35854	1.1775	0.786366	0.664178	1.39535	1.06262	1.27125	1.16841	1.13507	1.14123	1.39078	1.14144	0.847283	1.27303	1.23498	1.13375	1.25067	1.20584	1.19286
314.004	1.00527	1.01817	1.20318	1.18869	1.02313	1.01888	1.25509	1.18892	0.979569	1.13065	1.20022	1.2563	1.04934	1.01788	1.19351	1.30468	1.20879	1.2313	1.19822	1.19515	1.33644	1.23402	1.15133	1.15091	1.21097	1.11444	1.08536	1.0236	1.0867	1.15146	1.38583	1.23093	0.784176	0.662617	1.39863	1.08022	1.22303	1.18911	1.149	1.14371	1.39905	1.14255	0.848583	1.26293	1.23468	1.13571	1.26414	1.18885	1.18796
316.004	1.01171	1.02812	1.14234	1.20268	1.04061	0.996812	1.27008	1.18678	0.984094	1.13603	1.16944	1.24011	1.03357	1.02251	1.19172	1.31536	1.19605	1.19961	1.21444	1.17445	1.33068	1.24186	1.16342	1.17581	1.22095	1.11024	1.11142	1.02364	1.13004	1.15629	1.34122	1.19209	0.773926	0.651928	1.39635	1.07589	1.23939	1.13358	1.15236	1.13925	1.37484	1.1072	0.841065	1.25378	1.22442	1.10023	1.25921	1.20273	1.18605
318.004	1.00913	1.03229	1.20092	1.19162	1.04813	1.02567	1.27386	1.20369	0.964111	1.12254	1.20503	1.24829	1.02145	1.01998	1.19172	1.29369	1.20222	1.18307	1.1825	1.16101	1.34968	1.24387	1.14759	1.14686	1.17693	1.12602	1.1185	1.02986	1.12502	1.15727	1.35269	1.16885	0.776082	0.659733	1.40032	1.08057	1.22382	1.14441	1.151	1.14308	1.38293	1.13584	0.84338	1.25021	1.24156	1.12018	1.2565	1.19984	1.1822
320.004	1.00527	1.03671	1.17817	1.19014	1.03947	1.02416	1.2696	1.17741	0.979793	1.12238	1.16871	1.26514	1.0289	1.04999	1.19929	1.29907	1.19497	1.19736	1.17086	1.16873	1.30547	1.26195	1.14756	1.14142	1.19175	1.07907	1.12442	1.02777	1.12274	1.15187	1.33104	1.21073	0.758865	0.653624	1.37869	1.07256	1.25948	1.14734	1.14007	1.13397	1.37117	1.12441	0.816973	1.2426	1.23559	1.12633	1.25238	1.217	1.19672
322.004	1.0441	0.999851	1.1606	1.19221	1.04875	1.01484	1.25512	1.19	0.99077	1.11751	1.18909	1.24786	1.02847	1.0154	1.17011	1.28848	1.17387	1.21937	1.18987	1.15374	1.30858	1.22838	1.15939	1.13952	1.16818	1.11134	1.12047	1.02798	1.06776	1.14885	1.35209	1.18166	0.753624	0.657357	1.36055	1.0756	1.27753	1.1521	1.14267	1.14773	1.38677	1.11886	0.818378	1.24625	1.21777	1.12295	1.24147	1.21971	1.17991
324.004	1.02139	1.01785	1.19166	1.19541	1.02798	1.01492	1.21896	1.16753	0.987365	1.1276	1.18579	1.25743	1.01624	1.02665	1.18705	1.30623	1.16404	1.22676	1.1694	1.16558	1.33219	1.23912	1.15739	1.1412	1.19349	1.11063	1.09163	1.02518	1.06748	1.14133	1.34978	1.19485	0.76968	0.6598	1.3771	1.0827	1.21268	1.12772	1.14852	1.12621	1.37926	1.12626	0.807529	1.24122	1.20098	1.10169	1.23212	1.21252	1.15607
326.004	1.00016	1.01523	1.19002	1.20416	1.02089	1.00437	1.21206	1.17666	0.980779	1.10568	1.18946	1.23802	1.01675	1.01569	1.17677	1.27028	1.19578	1.16384	1.201	1.15122	1.30433	1.24551	1.17479	1.14648	1.16961	1.09111	1.09533	1.01086	1.09053	1.15408	1.32242	1.18817	0.746956	0.659325	1.39847	1.06909	1.23577	1.13389	1.1438	1.12282	1.37094	1.12529	0.800609	1.23336	1.21401	1.11499	1.22221	1.19294	1.17382
328.004	1.03074	1.03827	1.17209	1.2075	1.06762	0.993664	1.24399	1.18214	0.983781	1.12887	1.18474	1.2513	1.04012	1.01652	1.18247	1.28265	1.1745	1.19961	1.19387	1.16187	1.29483	1.21967	1.16638	1.15926	1.16947	1.09004	1.08663	1.02773	1.10348	1.1421	1.33977	1.17835	0.752596	0.654439	1.38102	1.08534	1.22095	1.13352	1.14472	1.11195	1.36937	1.12311	0.79988	1.23459	1.19707	1.1085	1.25152	1.18261	1.1872
330.004	1.00008	1.0027	1.18328	1.16319	1.05094	1.00049	1.26052	1.17765	0.987679	1.13239	1.17489	1.24037	1.02941	1.02831	1.20333	1.27357	1.20387	1.20771	1.22302	1.17437	1.30392	1.22066	1.14678	1.13943	1.16707	1.11002	1.10755	1.03972	1.0693	1.13221	1.34847	1.20279	0.752131	0.65393	1.36891	1.06585	1.21879	1.1503	1.13839	1.12436	1.3859	1.11358	0.806853	1.2294	1.18229	1.10565	1.22583	1.20118	1.16802
332.004	1.01209	1.01742	1.18572	1.179	1.04089	0.991212	1.23827	1.15883	0.981227	1.12911	1.18685	1.2432	1.03357	1.03367	1.17531	1.29035	1.15706	1.16877	1.17612	1.16157	1.30127	1.22248	1.12319	1.14148	1.17074	1.08424	1.10037	1.01295	1.1092	1.13467	1.33317	1.20643	0.746757	0.656373	1.36663	1.05244	1.24747	1.15084	1.16049	1.09006	1.36687	1.12385	0.78297	1.21951	1.17878	1.12437	1.2475	1.17585	1.17158
334.004	1.0158	0.999766	1.1761	1.16898	1.05108	1.00392	1.23705	1.18214	0.980375	1.11498	1.18625	1.23941	1.0348	1.03474	1.16116	1.28808	1.16113	1.20155	1.1993	1.1612	1.29807	1.22724	1.13969	1.1425	1.13475	1.09994	1.10639	1.02518	1.08716	1.12898	1.30276	1.18057	0.739161	0.64945	1.36499	1.07778	1.2636	1.14924	1.1466	1.12499	1.33673	1.11844	0.766839	1.22682	1.17818	1.11426	1.23905	1.20437	1.15221
336.004	1.02005	1.04728	1.17354	1.17663	1.06285	1.01647	1.25624	1.18257	0.985214	1.12305	1.18245	1.26893	1.03013	1.02305	1.15683	1.2713	1.18192	1.19028	1.18159	1.16231	1.29643	1.21503	1.1347	1.14541	1.17657	1.11829	1.08216	1.02903	1.08239	1.13982	1.34099	1.165	0.750705	0.650434	1.33813	1.07371	1.23398	1.14621	1.13927	1.12643	1.3614	1.12506	0.772953	1.22369	1.16945	1.1103	1.23237	1.19838	1.18862
338.004	1.01168	1.03235	1.17336	1.19808	1.06626	0.997016	1.2461	1.17797	0.985842	1.14014	1.18625	1.23257	1.03126	1.02967	1.16274	1.27286	1.15813	1.18965	1.16934	1.16413	1.29223	1.21655	1.16832	1.14816	1.15675	1.06992	1.10033	1.0317	1.08516	1.14358	1.33341	1.17607	0.75243	0.654303	1.35066	1.06461	1.22985	1.13842	1.11524	1.13803	1.35593	1.11766	0.761298	1.22298	1.19669	1.11388	1.21844	1.19342	1.17216
340.004	0.994268	1.01544	1.16213	1.15833	1.04325	0.995994	1.22987	1.15423	0.990009	1.11359	1.18639	1.25108	1.03205	1.02402	1.18201	1.27397	1.15961	1.18528	1.19021	1.15712	1.29666	1.20384	1.18037	1.15281	1.13438	1.07277	1.06564	1.00931	1.08485	1.13364	1.31904	1.17263	0.741582	0.653522	1.3394	1.06079	1.19041	1.13842	1.14436	1.10347	1.36198	1.11196	0.756745	1.20747	1.19505	1.11634	1.24453	1.19101	1.16064
342.004	0.974469	1.00106	1.15317	1.17874	1.03692	1.02518	1.19014	1.16451	0.97482	1.13002	1.19005	1.27437	1.02254	1.01072	1.17115	1.26886	1.15693	1.16949	1.18037	1.17782	1.29291	1.21936	1.16416	1.15572	1.20006	1.10358	1.10484	1.03546	1.08302	1.11341	1.32008	1.17931	0.740985	0.651385	1.33559	1.06824	1.26175	1.14567	1.12878	1.11303	1.34994	1.11201	0.747821	1.21383	1.15904	1.10977	1.22472	1.1842	1.15969
344.004	1.01788	1.03599	1.17956	1.17889	1.02911	1.01165	1.24916	1.17638	0.98508	1.1293	1.19248	1.24254	1.03187	1.03898	1.17127	1.25386	1.158	1.19031	1.19401	1.16732	1.31785	1.19326	1.13898	1.12373	1.20034	1.10126	1.11371	1.01842	1.08685	1.13597	1.38432	1.21407	0.746691	0.655694	1.35701	1.05174	1.25492	1.16166	1.11877	1.09399	1.33772	1.11039	0.749304	1.21736	1.14506	1.11284	1.19778	1.2023	1.14822
346.004	1.01292	1.03354	1.18433	1.14894	1.05908	1.00335	1.26879	1.15046	0.990905	1.12709	1.18071	1.24646	1.0352	1.03908	1.18705	1.26338	1.16019	1.19494	1.16879	1.16035	1.29839	1.20928	1.15481	1.16262	1.16308	1.11579	1.08892	1.0195	1.08256	1.1135	1.36914	1.20286	0.748449	0.65393	1.32538	1.07475	1.23094	1.14758	1.10491	1.10965	1.34633	1.1314	0.742592	1.20228	1.17237	1.10223	1.21733	1.18299	1.15593
348.004	0.997038	1.02429	1.16801	1.12507	1.03323	1.00208	1.21693	1.15232	0.999776	1.13468	1.18785	1.24681	1.03017	1.03425	1.15924	1.2685	1.14732	1.17452	1.18267	1.14847	1.28857	1.20205	1.13766	1.13142	1.18849	1.10475	1.09065	1.01307	1.0779	1.12118	1.36881	1.18139	0.738995	0.648941	1.34595	1.08613	1.25305	1.11528	1.11344	1.08442	1.33737	1.11576	0.718943	1.20308	1.1256	1.11861	1.22437	1.20183	1.15788
350.004	0.991115	1.01091	1.16009	1.12619	1.06949	1.0074	1.20074	1.16995	0.983198	1.13247	1.18726	1.23166	1.01617	1.04848	1.16124	1.25911	1.13873	1.18561	1.17728	1.16064	1.27345	1.19341	1.15197	1.17157	1.19474	1.10201	1.0929	1.02318	1.07797	1.11807	1.34146	1.17805	0.732161	0.637912	1.31682	1.08231	1.29048	1.13916	1.11404	1.10207	1.34912	1.12015	0.72373	1.19003	1.16306	1.12499	1.22779	1.17248	1.1514
352.004	0.99361	1.0419	1.15849	1.15172	1.03998	1.00078	1.27662	1.1501	0.981361	1.14386	1.19798	1.22913	1.04746	1.02612	1.15508	1.26476	1.15165	1.17727	1.17409	1.15311	1.29917	1.19931	1.15133	1.15885	1.17933	1.09923	1.09206	1.02543	1.08758	1.11811	1.34553	1.20248	0.743772	0.653081	1.32734	1.06441	1.28272	1.13993	1.14055	1.08041	1.34103	1.13075	0.711814	1.18859	1.1038	1.10477	1.22286	1.18515	1.16054
354.004	0.988126	1.00323	1.14475	1.11992	1.03678	0.989904	1.23328	1.14863	0.978762	1.1295	1.18387	1.23279	1.02608	1.03342	1.16291	1.25462	1.12501	1.15858	1.17399	1.13415	1.28117	1.18728	1.13093	1.15139	1.14788	1.08185	1.08036	1.02038	1.05604	1.10847	1.34283	1.17171	0.726455	0.646803	1.32877	1.10631	1.28894	1.18425	1.13907	1.07784	1.33655	1.10674	0.705258	1.19433	1.15379	1.1085	1.21658	1.19019	1.14131
356.004	0.996517	1.00874	1.15907	1.13654	1.0435	1.02015	1.20038	1.14871	0.982436	1.14374	1.18657	1.22874	1.02594	1.04965	1.15533	1.25097	1.1255	1.17987	1.16699	1.16606	1.27615	1.19459	1.14337	1.14053	1.18635	1.06714	1.09547	1.01775	1.08323	1.10945	1.38004	1.1758	0.730668	0.645276	1.333	1.08663	1.20468	1.16767	1.1134	1.08943	1.32916	1.10919	0.69865	1.18141	1.09529	1.10954	1.21467	1.19989	1.14822
358.004	1.02844	1.03108	1.16472	1.13606	1.0418	1.00822	1.21428	1.14569	0.987051	1.13642	1.17499	1.2445	1.04956	1.04239	1.18597	1.23548	1.13739	1.18005	1.17249	1.15589	1.26848	1.1772	1.14292	1.11845	1.19476	1.08612	1.07233	1.01733	1.07228	1.10295	1.35388	1.191	0.74553	0.65376	1.30804	1.07818	1.3406	1.18815	1.12385	1.07905	1.33062	1.09471	0.697661	1.18365	1.13278	1.10073	1.2108	1.20855	1.1623
360.004	0.99191	0.987238	1.16141	1.12938	1.02622	0.997997	1.23827	1.14363	0.989202	1.14216	1.17879	1.23305	1.04815	1.03961	1.16195	1.24073	1.11852	1.14467	1.17599	1.15994	1.26267	1.16917	1.13341	1.12016	1.17907	1.10098	1.11903	1.02957	1.07677	1.08619	1.36187	1.2307	0.738232	0.652437	1.31338	1.07704	1.2963	1.16744	1.08958	1.05618	1.32631	1.10845	0.694097	1.17576	1.14156	1.10696	1.21497	1.19351	1.13389
362.004	0.993062	1.0218	1.14249	1.14085	1.04458	1.00168	1.22405	1.13168	0.986783	1.13132	1.1912	1.22204	1.0403	1.03947	1.16649	1.23668	1.13471	1.17278	1.20239	1.1592	1.27176	1.19851	1.13937	1.13054	1.15223	1.067	1.07938	1.02326	1.07246	1.11292	1.3692	1.16735	0.742014	0.64962	1.30799	1.09051	1.24826	1.17303	1.1108	1.09385	1.3262	1.11206	0.673336	1.16599	1.14779	1.12126	1.19999	1.19476	1.1466
364.004	1.01813	1.00919	1.16141	1.12574	1.05	0.991661	1.20745	1.13263	1.00336	1.14006	1.18002	1.24193	1.02738	1.02763	1.15229	1.22565	1.11517	1.15765	1.16353	1.15771	1.26386	1.18469	1.12271	1.13217	1.17526	1.08196	1.06765	1.01395	1.05428	1.11178	1.29394	1.17805	0.73455	0.649043	1.32607	1.09404	1.25506	1.13877	1.09823	1.08528	1.31142	1.11146	0.676718	1.16458	1.12591	1.0942	1.19959	1.2126	1.12299
366.004	0.976772	0.995342	1.14205	1.13487	1.04356	0.997956	1.20344	1.1599	0.976612	1.12238	1.16583	1.22217	1.03288	1.04112	1.15221	1.24772	1.13073	1.16309	1.15546	1.1586	1.27259	1.16996	1.14285	1.12873	1.17259	1.0753	1.04568	1.01449	1.07137	1.10561	1.35809	1.16575	0.736208	0.645242	1.31602	1.0828	1.23649	1.17552	1.11733	1.05338	1.32195	1.09448	0.672815	1.15009	1.13761	1.11615	1.21241	1.20135	1.13632
368.004	0.979377	1.01978	1.15171	1.13469	1.05349	0.989086	1.17067	1.15312	0.983512	1.15102	1.16821	1.2577	1.03545	1.04712	1.12498	1.25115	1.12442	1.17206	1.17164	1.15515	1.25199	1.17388	1.14617	1.13092	1.16609	1.08498	1.0791	1.00614	1.0779	1.08243	1.36127	1.18401	0.72901	0.65264	1.3358	1.0994	1.28499	1.15776	1.10307	1.07621	1.31741	1.10179	0.662721	1.15365	1.08298	1.0904	1.18808	1.19088	1.14236
370.004	1.0071	1.02784	1.12594	1.10707	1.02406	0.999182	1.221	1.11342	0.981585	1.13801	1.17783	1.22017	1.03285	1.04478	1.156	1.22298	1.10967	1.15191	1.17463	1.15144	1.2513	1.16243	1.12757	1.11083	1.17063	1.08078	1.07459	1.02097	1.05832	1.09768	1.33416	1.16616	0.735512	0.647312	1.30915	1.10398	1.22765	1.13899	1.11432	1.06367	1.31182	1.08596	0.662565	1.14437	1.12541	1.10592	1.20919	1.18097	1.14388
372.004	0.982394	1.01678	1.14766	1.12415	1.04387	1.00045	1.22092	1.13347	0.992562	1.13765	1.16551	1.24363	1.0293	1.04414	1.15212	1.22071	1.11419	1.15194	1.19543	1.15381	1.26551	1.16863	1.15894	1.13898	1.14888	1.0723	1.07367	1.00342	1.07197	1.09568	1.3711	1.18122	0.729076	0.64453	1.30296	1.10915	1.30116	1.18473	1.10399	1.06394	1.30129	1.11849	0.660639	1.1468	1.14107	1.10481	1.21115	1.20204	1.14046
374.004	0.992294	1.01923	1.14919	1.10926	1.06822	0.985448	1.18471	1.10782	0.979838	1.13797	1.17677	1.24272	1.04649	1.0554	1.14459	1.21586	1.11597	1.16632	1.18345	1.1553	1.25107	1.15132	1.15397	1.14038	1.17131	1.09667	1.10044	1.02247	1.08927	1.10074	1.37407	1.19396	0.743838	0.648907	1.29693	1.09334	1.28258	1.1516	1.10495	1.06313	1.30019	1.11673	0.65848	1.13974	1.09244	1.1095	1.20974	1.16993	1.13565
376.004	0.996408	0.993619	1.15094	1.10396	1.06774	0.999387	1.20607	1.14978	0.977866	1.15186	1.17036	1.22474	1.0378	1.04887	1.14063	1.21893	1.11441	1.1532	1.17565	1.15022	1.24852	1.16821	1.14079	1.13066	1.14328	1.07594	1.04325	1.01554	1.06186	1.10009	1.36944	1.15416	0.736441	0.644462	1.30412	1.08981	1.27632	1.164	1.09999	1.04156	1.30368	1.11506	0.667118	1.13225	1.11698	1.11334	1.19974	1.18993	1.13394
378.004	1.01377	0.996171	1.17343	1.10926	1.03627	0.993092	1.19162	1.15455	0.974864	1.15229	1.18827	1.24368	1.04884	1.0667	1.1316	1.22818	1.09823	1.15505	1.16608	1.14383	1.26404	1.17438	1.15156	1.1467	1.16034	1.09022	1.09832	0.997954	1.07965	1.07708	1.35177	1.16786	0.721513	0.648161	1.32163	1.10378	1.22065	1.15678	1.10692	1.05063	1.30158	1.10068	0.654343	1.13412	1.10471	1.11434	1.20813	1.17427	1.12856
380.004	0.985082	1.00825	1.13964	1.12875	1.04926	0.979807	1.19624	1.11759	0.983557	1.17401	1.1884	1.25086	1.04717	1.03791	1.12735	1.20927	1.07623	1.16181	1.16326	1.15099	1.25299	1.16996	1.12761	1.10529	1.17563	1.04801	1.07631	1.00973	1.06221	1.06764	1.3613	1.17522	0.733554	0.641543	1.28778	1.08782	1.29004	1.13793	1.10531	1.05952	1.30251	1.08684	0.655046	1.1273	1.10098	1.12195	1.18506	1.18946	1.12513
382.004	1.00093	1.00436	1.1286	1.12144	1.07855	0.993378	1.24867	1.11782	0.981496	1.15162	1.17064	1.22417	1.05365	1.04716	1.16382	1.21479	1.09907	1.14327	1.18277	1.14999	1.25276	1.17054	1.12603	1.10981	1.12856	1.06874	1.07265	1.01792	1.04919	1.08558	1.32887	1.20234	0.729706	0.647686	1.30465	1.06933	1.27811	1.19069	1.09526	1.05694	1.3131	1.09059	0.643573	1.12816	1.12104	1.11934	1.20255	1.16507	1.11799
384.004	1.00718	1.00411	1.13381	1.12062	1.05244	0.997629	1.18104	1.1366	0.970474	1.14173	1.17966	1.23954	1.04605	1.0609	1.16116	1.21848	1.07828	1.12392	1.18335	1.13029	1.23152	1.16947	1.11907	1.14025	1.14456	1.08847	1.07409	1.02051	1.04362	1.07193	1.38729	1.17917	0.721081	0.635367	1.31111	1.08738	1.27129	1.12705	1.09046	1.04075	1.29472	1.09753	0.642688	1.12414	1.11652	1.09816	1.19783	1.19964	1.1119
386.004	1.00115	1.02459	1.1313	1.10693	1.09242	0.991906	1.18463	1.1216	0.997849	1.17425	1.16862	1.24559	1.05188	1.03474	1.16782	1.19944	1.07735	1.13403	1.18335	1.13916	1.25217	1.17271	1.1218	1.12968	1.13384	1.07822	1.08572	1.01366	1.04653	1.06118	1.37862	1.18905	0.722574	0.63384	1.29376	1.0916	1.30854	1.1955	1.09622	1.04056	1.28343	1.09642	0.640841	1.11217	1.10938	1.10431	1.1925	1.17993	1.12013
388.004	1.00123	1.01251	1.14169	1.11958	1.06637	1.01067	1.19075	1.12338	0.986559	1.1697	1.15511	1.21438	1.05951	1.05082	1.15042	1.21519	1.0807	1.13352	1.19486	1.13366	1.25162	1.15874	1.13131	1.14148	1.15252	1.08071	1.07381	1.01729	1.06414	1.07827	1.37146	1.18057	0.720418	0.652267	1.28773	1.11024	1.25195	1.20107	1.0913	1.03055	1.28354	1.08934	0.636366	1.11241	1.11755	1.11384	1.18526	1.19821	1.12228
390.004	0.977842	1.00394	1.09189	1.07623	1.07188	0.989863	1.19362	1.14129	0.969398	1.14394	1.16679	1.22826	1.05441	1.04166	1.14638	1.19196	1.07516	1.11701	1.19038	1.13752	1.24386	1.15311	1.15375	1.17625	1.20773	1.09236	1.06941	1.01524	1.08481	1.07659	1.34963	1.17686	0.724167	0.641374	1.29984	1.12763	1.26924	1.18889	1.08385	1.03231	1.29274	1.10354	0.633374	1.1157	1.09707	1.10331	1.21065	1.1766	1.12494
392.004	0.998409	1.00113	1.15222	1.07538	1.02943	0.988636	1.15907	1.14422	0.997536	1.14501	1.15424	1.23493	1.06729	1.03917	1.15333	1.20549	1.08539	1.13385	1.17049	1.14558	1.25591	1.17255	1.14952	1.10634	1.19204	1.05425	1.05104	1.01224	1.0513	1.0667	1.34402	1.17246	0.722043	0.639236	1.29757	1.0922	1.27847	1.17511	1.07868	1.03714	1.28657	1.1134	0.635768	1.11005	1.09403	1.10085	1.18999	1.19506	1.10447
394.004	0.976855	1.03767	1.1368	1.09987	1.04095	1.03156	1.19808	1.1339	1.01187	1.20282	1.18905	1.24607	1.05137	1.06217	1.1448	1.19891	1.07855	1.15628	1.1712	1.14168	1.24148	1.16506	1.15839	1.1239	1.15063	1.09759	1.08424	1.0413	1.08558	1.08636	1.44357	1.18793	0.731365	0.644428	1.30301	1.09617	1.26427	1.16223	1.09586	1.04503	1.28407	1.10253	0.630798	1.10255	1.08905	1.12072	1.19416	1.19622	1.12294
396.004	0.981654	0.986919	1.12433	1.08388	1.03124	0.959369	1.15024	1.13394	0.970474	1.11447	1.15049	1.22395	1.04037	1.02592	1.11848	1.19428	1.07046	1.10816	1.15342	1.13248	1.24363	1.15467	1.12757	1.12453	1.16506	1.04217	1.04853	0.991146	1.00137	1.03077	1.25512	1.1162	0.710499	0.639677	1.3082	1.09766	1.24745	1.16477	1.08902	1.04111	1.28168	1.09175	0.629003	1.10569	1.09684	1.10023	1.19974	1.18736	1.10885
398.004	0.988921	1.00713	1.13319	1.10937	1.06572	0.9944	1.18875	1.12846	0.980824	1.17271	1.17801	1.23331	1.04435	1.07055	1.14838	1.1953	1.10149	1.11851	1.18284	1.13322	1.24523	1.17145	1.1355	1.11608	1.15268	1.09802	1.04603	1.01529	1.05593	1.04741	1.3411	1.17519	0.721446	0.641374	1.29551	1.09856	1.25119	1.13393	1.08049	1.02834	1.28389	1.10109	0.624138	1.10142	1.07188	1.10711	1.18742	1.16507	1.10966
400.004	0.98223	1.03235	1.12204	1.06781	1.06087	1.00503	1.1886	1.1189	0.988888	1.16531	1.16958	1.21603	1.06215	1.0727	1.14213	1.19232	1.07346	1.11785	1.18929	1.15671	1.24564	1.15695	1.12184	1.11728	1.17222	1.07953	1.06103	1.01733	1.03902	1.05546	1.35581	1.17454	0.715707	0.638693	1.30365	1.12604	1.25719	1.16752	1.07708	1.03321	1.27784	1.09383	0.632359	1.10563	1.09806	1.11757	1.19064	1.1624	1.09995
402.004	0.945647	1.00966	1.14096	1.10518	1.05176	0.982587	1.18618	1.11032	0.997088	1.16396	1.16894	1.22761	1.06117	1.04775	1.11973	1.1917	1.07292	1.14022	1.19238	1.13148	1.20956	1.14561	1.13689	1.11924	1.17691	1.06942	1.04092	0.990854	1.04116	1.06159	1.32207	1.1637	0.717466	0.643817	1.30132	1.11869	1.29785	1.17002	1.07844	1.02789	1.26847	1.10766	0.623826	1.10286	1.08738	1.10684	1.19159	1.18295	1.11723
404.004	1.00664	0.98862	1.13811	1.10136	1.06598	0.998651	1.21559	1.13712	0.986872	1.16788	1.16555	1.19923	1.06034	1.07172	1.14863	1.19259	1.08021	1.14835	1.17755	1.11459	1.23532	1.16536	1.10218	1.11111	1.14385	1.07658	1.01895	1.00397	1.06411	1.04046	1.38239	1.18841	0.707912	0.643647	1.29915	1.08305	1.27279	1.17048	1.08785	1.01638	1.28424	1.08948	0.634103	1.10105	1.06964	1.11292	1.17837	1.20127	1.11647
406.004	0.979734	1.00691	1.12958	1.08295	1.02301	1.00605	1.17848	1.10087	0.996595	1.15284	1.16564	1.2176	1.04146	1.06724	1.14088	1.17368	1.0634	1.13412	1.19526	1.14046	1.23783	1.15969	1.14053	1.10406	1.16486	1.06041	1.0512	1.01249	1.0499	1.05534	1.34054	1.18002	0.715011	0.6372	1.30836	1.10601	1.26475	1.15365	1.08329	1.00316	1.2548	1.08374	0.632307	1.09893	1.06371	1.09009	1.19305	1.17435	1.1098
408.004	0.984944	0.998383	1.12444	1.10451	1.06093	0.991498	1.18739	1.11997	0.997312	1.17579	1.15818	1.2206	1.06494	1.07016	1.14105	1.18271	1.0773	1.15185	1.2028	1.14992	1.23152	1.14721	1.16106	1.11465	1.16702	1.09478	1.05673	1.03567	1.05284	1.04863	1.32991	1.19768	0.708509	0.637234	1.28974	1.10542	1.26467	1.18925	1.06847	1.00636	1.2754	1.08032	0.615839	1.09767	1.08647	1.10412	1.17591	1.17562	1.09653
410.004	0.969011	0.977985	1.14577	1.0923	1.05329	1.00952	1.2213	1.11469	0.991487	1.16475	1.16436	1.20758	1.05821	1.05574	1.11324	1.17942	1.06192	1.10711	1.19411	1.12209	1.23395	1.15558	1.12535	1.10994	1.13299	1.07996	1.03166	1.00476	1.04186	1.05906	1.36246	1.23315	0.702803	0.640831	1.2862	1.11566	1.27887	1.17328	1.07792	1.00916	1.26341	1.0892	0.616463	1.09635	1.04779	1.09393	1.18818	1.17476	1.10885
412.004	0.954312	1.01068	1.14252	1.107	1.06734	1.01263	1.1983	1.12267	0.992831	1.17017	1.15543	1.19448	1.05781	1.06461	1.10341	1.16825	1.07806	1.11103	1.18094	1.13025	1.24221	1.1407	1.12529	1.09666	1.14149	1.0774	1.06085	1.02172	1.04919	1.04365	1.36481	1.20933	0.704196	0.640763	1.29429	1.11799	1.30033	1.12737	1.04757	1.00749	1.27034	1.08092	0.624789	1.09104	1.06482	1.11634	1.17953	1.1743	1.11218
414.004	0.967009	1.00774	1.13892	1.06829	1.03939	1.00666	1.16092	1.10516	0.98732	1.16349	1.17357	1.21268	1.07246	1.06212	1.09867	1.1561	1.06246	1.09189	1.16323	1.13281	1.21796	1.15562	1.13212	1.08985	1.18647	1.09556	1.03338	1.02368	1.05523	1.03985	1.35518	1.19771	0.702637	0.636691	1.30381	1.09573	1.25115	1.15077	1.08237	1.00244	1.25841	1.09031	0.6238	1.08941	1.06998	1.08867	1.1828	1.17407	1.10852
416.004	0.979734	0.993172	1.13585	1.08336	1.04058	0.995258	1.20068	1.12842	0.988216	1.15182	1.16757	1.21124	1.07137	1.07396	1.13555	1.16544	1.07033	1.13663	1.19737	1.14613	1.24212	1.1646	1.14395	1.13069	1.18138	1.10667	1.0112	1.01136	1.04453	1.04238	1.35842	1.19202	0.712622	0.641408	1.3019	1.10537	1.27927	1.16457	1.05794	1.0037	1.25591	1.08314	0.626011	1.08066	1.06595	1.09339	1.1918	1.16345	1.11642
418.004	0.984259	1.00627	1.16319	1.09449	1.03675	1.0065	1.17478	1.12521	0.991621	1.1858	1.16578	1.20319	1.05271	1.08463	1.1122	1.16495	1.08495	1.10448	1.20524	1.14072	1.2323	1.13548	1.12074	1.1256	1.16128	1.09546	1.05677	1.018	1.05607	1.06126	1.38176	1.15621	0.703135	0.6278	1.31052	1.09846	1.25803	1.16883	1.07008	1.00257	1.25323	1.08481	0.619637	1.08984	1.04555	1.0997	1.19024	1.15287	1.10547
420.004	0.967339	1.02298	1.15186	1.11123	1.09027	1.01051	1.21559	1.1073	0.99086	1.18284	1.17421	1.22308	1.07347	1.08117	1.12419	1.17683	1.05222	1.12945	1.18389	1.13519	1.23787	1.14203	1.11645	1.10111	1.15741	1.07626	1.03381	1.01896	1.04874	1.04398	1.38815	1.16006	0.701742	0.634553	1.32961	1.10204	1.20276	1.12765	1.06247	0.995352	1.24456	1.08444	0.629342	1.05594	1.06987	1.11299	1.18476	1.16032	1.09576
422.004	0.947018	1.0344	1.08034	1.0772	1.06084	0.974411	1.10828	1.10234	0.953985	1.15122	1.13267	1.19914	1.0556	1.04843	1.1159	1.14987	1.02419	1.11848	1.16028	1.10617	1.19718	1.14854	1.11633	1.07732	1.14444	1.06098	1.02356	0.996951	1.03705	1.02244	1.34693	1.16694	0.675004	0.612699	1.29767	1.07798	1.20677	1.11613	1.0332	0.971618	1.22769	1.06783	0.583214	1.0931	1.00539	1.04739	1.14217	1.16994	1.06473
424.004	0.959111	1.01208	1.09299	1.07196	1.03607	0.992356	1.12964	1.09405	0.943053	1.12	1.13496	1.18024	1.03874	1.02714	1.08335	1.13434	1.03425	1.09297	1.13445	1.11069	1.18238	1.12471	1.09534	1.08564	1.16616	1.027	0.977743	0.975777	0.996526	1.00997	1.35934	1.15764	0.655797	0.593457	1.29529	1.09911	1.2239	1.1528	1.04164	0.986147	1.19126	1.04034	0.582277	1.10731	0.994415	1.03813	1.11598	1.1285	1.05921
426.004	0.94529	1.01541	1.09864	1.06376	1.02256	0.992397	1.1156	1.06252	0.953134	1.09658	1.11934	1.16788	1.00253	1.01126	1.05437	1.12446	1.0228	1.04497	1.171	1.05529	1.17434	1.10645	1.06946	1.03788	1.14366	1.03679	0.987988	0.967716	0.97814	0.999428	1.30168	1.13303	0.653276	0.596511	1.27753	1.10139	1.21587	1.10669	1.02154	0.973919	1.19813	1.02364	0.575591	1.09982	1.01421	1.04251	1.13639	1.14242	1.05564
428.004	0.929467	1.00025	1.11096	1.07486	0.983374	0.989617	1.10826	1.04061	0.939334	1.10881	1.11197	1.14785	1.01509	1.00706	1.0455	1.10208	0.969956	1.06271	1.10723	1.08472	1.15365	1.09507	1.03694	1.0093	1.05647	1.04951	0.993083	0.955438	0.978806	0.999264	1.32961	1.14404	0.657721	0.597428	1.25215	1.10204	1.23808	1.15569	1.0394	0.977484	1.21133	1.05492	0.587325	1.11042	0.988951	1.05238	1.13981	1.19101	1.06997
430.004	0.937776	1.02125	1.13348	1.08803	1.028	1.00376	1.1346	1.04815	0.944263	1.1316	1.11737	1.14158	1.04562	1.01944	1.05225	1.114	1.00706	1.06606	1.11059	1.0577	1.17183	1.08833	1.04764	0.993789	1.09463	1.01797	1.00482	0.950217	0.980736	0.983448	1.33685	1.15511	0.656958	0.603366	1.27308	1.11257	1.24565	1.14588	1.03644	1.00803	1.19958	1.0434	0.581627	1.10827	0.987968	1.06399	1.12639	1.14227	1.0644
432.004	0.946881	1.05453	1.13877	1.04443	0.982422	0.980788	1.0663	1.05685	0.945204	1.10944	1.12305	1.12913	1.03122	0.992984	1.06295	1.10866	0.987124	1.0497	1.12807	1.06624	1.17703	1.08947	1.04168	1.00449	1.08785	1.02721	0.980208	0.961493	0.957823	0.993502	1.34565	1.1788	0.662233	0.593559	1.2688	1.08867	1.26086	1.12261	1.03416	0.965617	1.18172	1.03674	0.58324	1.11742	0.999278	1.05361	1.11201	1.09315	1.05883
434.004	0.959578	1.02087	1.11037	1.05964	1.10004	0.996566	1.1053	1.0453	0.939245	1.12408	1.13162	1.1283	1.01158	1.01467	1.04596	1.11302	0.989985	1.06468	1.11837	1.0829	1.16452	1.10816	1.01647	1.00344	1.11313	1.05831	0.974598	0.971099	0.964595	1.00425	1.33145	1.13426	0.66283	0.606353	1.26991	1.11173	1.24719	1.1183	1.05342	0.966835	1.20237	1.05945	0.57403	1.1207	1.01315	1.0663	1.11684	1.1653	1.06702
436.004	0.936295	1.02732	1.12495	1.06925	1.08005	0.984344	1.10949	1.1029	0.941888	1.16088	1.23695	1.16461	1.0352	1.02412	1.05266	1.11	1.00908	1.05353	1.14792	1.08951	1.19384	1.10432	1.03249	0.982851	1.05854	1.06383	1.00249	0.969805	0.953156	0.978952	1.29893	1.14223	0.654371	0.598989	1.28281	1.11789	1.2097	1.12578	1.0348	0.986193	1.19132	1.05335	0.594245	1.12426	1.00015	1.06591	1.11442	1.15539	1.0783
438.004	0.936734	1.04738	1.11121	1.05961	1.09404	0.986184	1.1005	1.12628	0.943143	1.44192	1.84448	1.1435	1.02116	1.01554	1.37831	1.12264	1.00045	1.0776	1.15709	1.10357	1.2028	1.14705	1.03059	1.01814	1.08655	1.05353	0.993661	0.978408	0.963437	1.01054	1.33579	1.1619	0.652977	0.611273	1.28831	1.12584	1.27219	1.1414	1.05398	0.972701	1.20517	1.05594	0.588574	1.12058	1.02071	1.06376	1.11784	1.15022	1.08372
440.004	0.941122	1.09571	1.10618	1.06732	1.11725	0.977681	1.15122	1.14581	0.93799	1.54285	2.1051	1.13701	1.03429	1.00336	1.62968	1.14613	1.00215	1.11091	1.15057	1.09088	1.17283	1.1474	1.03317	1.02987	1.08877	1.07667	0.998872	0.994278	0.971543	1.00302	1.34367	1.15068	0.663228	0.603298	1.28452	1.14781	1.23779	1.15531	1.07096	0.980191	1.20022	1.05607	0.59245	1.11981	0.994302	1.06176	1.10537	1.17256	1.08306
442.004	0.951954	1.08309	1.12105	1.07159	1.11741	0.993991	1.13025	1.10544	0.948519	1.56892	2.17609	1.15839	1.02294	1.00741	1.75237	1.12922	1.00465	1.08851	1.13143	1.09997	1.18699	1.14009	1.04055	0.995045	1.11819	1.09606	0.989778	1.00794	0.955612	0.996935	1.37425	1.14568	0.663394	0.601127	1.26684	1.12922	1.20276	1.13163	1.07877	0.979244	1.18649	1.05112	0.594375	1.11696	0.992174	1.07372	1.11156	1.16923	1.08977
444.004	0.943562	1.1189	1.10698	1.07594	1.11124	0.995217	1.09413	1.10135	0.955374	1.59001	2.16583	1.1637	1.06392	1.01355	1.77294	1.12437	1.00532	1.08645	1.16204	1.09645	1.18612	1.13979	1.02952	0.999894	1.09773	1.08805	0.992851	1.02878	0.975824	0.989006	1.36754	1.16254	0.661436	0.606692	1.26382	1.11993	1.27051	1.09658	1.05858	0.984072	1.19894	1.07495	0.579182	1.11468	0.991718	1.05719	1.10733	1.15339	1.08701
446.004	0.948773	1.0891	1.13421	1.06573	1.12789	0.977436	1.09201	1.09718	0.967561	1.63753	2.15598	1.15638	1.00025	1.01301	1.82252	1.12984	0.987795	1.09213	1.13289	1.12984	1.19252	1.13031	1.03381	0.986103	1.0893	1.07237	1.02232	1.01261	0.988877	0.992235	1.33778	1.1607	0.667839	0.610391	1.25462	1.11605	1.27729	1.18072	1.06139	0.983034	1.19167	1.06431	0.584021	1.11723	1.01151	1.06614	1.11875	1.18907	1.0971
448.004	0.949431	1.09142	1.13658	1.05255	1.08644	0.988514	1.13747	1.08805	0.964873	1.66432	2.16606	1.15987	1.05108	1.02641	1.76719	1.12304	1.00304	1.09922	1.13618	1.09247	1.20581	1.14884	1.04319	1.0091	1.0988	1.07359	1.01785	1.00017	0.953823	0.997793	1.38289	1.15498	0.648034	0.61314	1.27636	1.12053	1.20065	1.14314	1.05958	0.981004	1.19277	1.07268	0.592216	1.11333	0.965951	1.06538	1.10457	1.13532	1.0752
450.004	0.944385	1.11291	1.08154	1.06324	1.09357	0.993174	1.10837	1.07451	0.952462	1.66705	2.16541	1.14284	1.03368	1.0113	1.7373	1.10929	0.98623	1.1075	1.13961	1.08709	1.19156	1.13255	1.04822	1.01258	1.04029	1.05923	1.01226	1.02364	0.963964	0.983039	1.34336	1.19826	0.65865	0.610595	1.26973	1.11909	1.21359	1.10931	1.06855	0.974777	1.18288	1.0682	0.586986	1.1117	0.980397	1.07714	1.12312	1.16157	1.07063
452.004	0.97126	1.12365	1.12929	1.04673	1.09722	1.00311	1.10772	1.09194	0.963484	1.70515	2.1443	1.14707	1.03455	1.02144	1.74101	1.11427	0.993338	1.09306	1.12461	1.11515	1.20234	1.13042	1.03149	1.00484	1.06913	1.06298	1.00474	1.02168	0.960139	0.99579	1.40401	1.23346	0.656726	0.604486	1.28919	1.12117	1.22929	1.11171	1.0927	0.97595	1.18911	1.0663	0.586076	1.10956	0.999772	1.07671	1.10532	1.15502	1.07739
454.004	0.938708	1.11582	1.11471	1.08113	1.11731	0.994768	1.07837	1.07975	0.9655	1.67896	2.16175	1.15273	1.05379	1.0173	1.65221	1.13376	1.00376	1.10445	1.15108	1.07618	1.19224	1.15638	1.01615	1.05159	1.10968	1.09492	1.02701	1.0223	0.954946	0.992807	1.3499	1.15961	0.663593	0.602213	1.3073	1.1002	1.19525	1.18777	1.07748	0.971528	1.19685	1.04326	0.581471	1.10157	0.963595	1.03978	1.08144	1.16166	1.0841
456.004	0.9505	1.09411	1.08074	1.06038	1.09393	0.991416	1.08849	1.07876	0.961468	1.668	2.1225	1.14615	1.03252	1.04702	1.60991	1.10559	0.990879	1.06591	1.09631	1.09953	1.17365	1.14945	1.05367	1.02867	1.069	1.06554	0.998085	1.02802	0.951718	0.977072	1.37299	1.16036	0.658119	0.614599	1.30566	1.13693	1.22936	1.16485	1.07536	0.978928	1.17823	1.04335	0.580638	1.1106	1.00004	1.0673	1.11377	1.13778	1.06749
458.004	0.935198	1.13066	1.09448	1.06042	1.07911	1.0119	1.05728	1.09583	0.965724	1.6642	2.16354	1.15756	1.03589	1.02748	1.57111	1.09838	1.00621	1.07509	1.14738	1.09496	1.17708	1.1359	1.03023	0.982104	1.11046	1.0852	1.02698	1.02999	0.977087	0.981036	1.36125	1.16898	0.664289	0.612461	1.28911	1.12679	1.24289	1.18035	1.0587	0.98696	1.17386	1.05658	0.578505	1.1032	0.983371	1.05815	1.09029	1.15002	1.06949
460.004	0.9239	1.08386	1.10793	1.04546	1.09425	0.993705	1.06922	1.08837	0.965993	1.65324	2.14297	1.09883	1.04916	1.02865	1.53764	1.0983	0.990879	1.10858	1.14181	1.09696	1.17238	1.14245	1.00732	1.00891	1.04358	1.06678	0.978624	1.01178	0.945577	0.969225	1.38411	1.18316	0.661602	0.608728	1.27672	1.14573	1.2359	1.16676	1.04457	0.976988	1.18381	1.05274	0.583917	1.10415	0.967689	1.06995	1.0817	1.1296	1.06697
462.004	0.95157	1.09427	1.09095	1.04465	1.0855	0.996526	1.06821	1.09123	0.970877	1.66024	2.1165	1.13875	1.05477	1.05423	1.47931	1.11378	1.01185	1.0918	1.11626	1.07262	1.17429	1.14409	1.04616	1.00937	1.11114	1.0681	0.989624	1.02585	0.954595	0.984306	1.33054	1.14946	0.663825	0.611884	1.24919	1.12873	1.2175	1.12081	1.04557	0.949237	1.18154	1.04964	0.574707	1.10037	0.939743	1.05181	1.07797	1.12266	1.07454
464.004	0.94071	1.0964	1.09372	1.06647	1.08732	1.00262	1.11471	1.08559	0.959989	1.6352	2.10542	1.13806	1.04337	1.02889	1.48405	1.09358	0.980954	1.08484	1.14521	1.09181	1.16658	1.1337	1.02672	1.02219	1.06763	1.08559	0.996197	1.01641	0.963507	0.966732	1.35621	1.12935	0.661271	0.607914	1.26156	1.15931	1.21972	1.12178	1.04945	0.958081	1.16193	1.04173	0.57749	1.1016	0.959652	1.06195	1.09934	1.13028	1.0773
466.004	0.944138	1.06277	1.0834	1.04483	1.09282	0.986429	1.07015	1.07864	0.96559	1.67223	2.12809	1.14776	1.0463	1.02383	1.45958	1.10266	0.985201	1.07264	1.16316	1.0731	1.16799	1.13061	1.00396	1.01208	1.05024	1.05722	0.996302	1.0279	0.941226	0.966691	1.34309	1.18817	0.650622	0.60693	1.2881	1.13509	1.25584	1.17957	1.04941	0.968053	1.1599	1.05496	0.57632	1.09405	0.974621	1.07456	1.06802	1.12309	1.08553
468.004	0.936981	1.07618	1.12962	1.04383	1.05835	1.00208	1.08167	1.08456	0.953672	1.63385	2.08949	1.14328	1.01838	1.01374	1.40433	1.09224	0.965217	1.06836	1.09234	1.08676	1.1531	1.11421	1.00248	0.943259	1.05324	1.0779	0.978227	1.00443	0.93277	0.980546	1.355	1.1588	0.664787	0.612189	1.32126	1.13698	1.17975	1.13044	1.03808	0.975814	1.16263	1.04386	0.575929	1.09958	0.967279	1.07106	1.07556	1.15688	1.06568
470.004	0.915974	1.08322	1.11446	1.04235	1.06352	1.00756	1.09741	1.10091	0.975895	1.62752	2.12282	1.12904	1.06732	1.02558	1.38135	1.0954	0.974158	1.07892	1.12699	1.0822	1.16233	1.1348	1.0078	1.00894	1.04182	1.10589	0.974644	1.01992	0.95277	0.962114	1.32789	1.19055	0.666844	0.611036	1.31543	1.1587	1.22796	1.20097	1.05382	0.960338	1.17677	1.03794	0.577829	1.09562	0.96093	1.08017	1.09245	1.11346	1.0723
472.004	0.933745	1.07778	1.08191	1.04205	1.05758	1.01439	1.03983	1.07924	0.980555	1.63488	2.06576	1.13035	1.05701	1.03664	1.34967	1.09109	0.984397	1.06905	1.12359	1.10554	1.17046	1.13712	1.05602	1.03635	1.05705	1.06938	0.980864	1.01671	0.951507	0.937224	1.31913	1.16745	0.658783	0.607167	1.32369	1.14766	1.22811	1.1389	1.03732	0.974641	1.17218	1.03729	0.578375	1.0837	0.953801	1.07917	1.07491	1.13261	1.07239
474.004	0.943919	1.08179	1.12452	1.04602	1.03422	0.983772	1.09186	1.11417	0.965545	1.63338	2.07098	1.12604	1.04008	1.059	1.33301	1.07867	0.98006	1.0811	1.13163	1.09941	1.16329	1.13701	1.06366	1.01821	1.0788	1.07622	0.960671	1.0449	0.943191	0.95112	1.339	1.18551	0.659678	0.609882	1.28871	1.15944	1.24017	1.09881	1.03336	0.972927	1.17089	1.05779	0.580482	1.07566	0.973177	1.06495	1.0742	1.12067	1.07201
476.004	0.933827	1.06197	1.09364	1.04546	1.08085	1.00147	1.07642	1.10806	0.979793	1.61534	2.09842	1.12782	1.05488	1.02909	1.35279	1.10114	0.974918	1.08995	1.11165	1.09871	1.15392	1.13788	1.06382	0.98654	1.06609	1.08883	0.951685	1.02176	0.946279	0.960847	1.32352	1.18595	0.659048	0.613547	1.28912	1.13206	1.22354	1.10586	1.04136	0.952757	1.14989	1.03239	0.587507	1.07827	0.934463	1.05135	1.07456	1.12731	1.06397
478.004	0.942054	1.08672	1.09875	1.04005	1.06453	1.00168	1.06838	1.07932	0.975133	1.61466	2.06375	1.15338	1.0429	1.06076	1.31515	1.08695	0.976573	1.07631	1.137	1.07726	1.16324	1.13678	1.09508	1.023	1.08528	1.05464	0.972884	1.01466	0.938384	0.955207	1.27909	1.16728	0.658152	0.621013	1.34268	1.15179	1.27858	1.12115	1.05194	0.971122	1.15873	1.03525	0.582486	1.07428	0.9612	1.05661	1.07501	1.13744	1.07425
480.004	0.950199	1.10252	1.08347	1.04057	1.09435	1.01594	1.05516	1.09702	0.987634	1.62535	2.08578	1.13549	1.03769	1.06105	1.36403	1.10119	0.983279	1.09916	1.1202	1.06884	1.16662	1.1074	1.05869	1.01094	1.094	1.0899	0.982991	1.05525	0.948209	0.958272	1.36038	1.19764	0.668734	0.614192	1.29065	1.16083	1.24046	1.12448	1.04132	0.952351	1.14611	1.04553	0.560502	1.07406	0.939802	1.06526	1.083	1.14339	1.06511
482.004	0.958316	1.07908	1.07462	1.0429	1.1005	1.00241	1.0782	1.11008	1.00099	1.60477	2.07433	1.14328	1.06371	1.03445	1.32327	1.10817	0.975947	1.08771	1.17025	1.09422	1.17503	1.1262	1.09392	1.03588	1.1074	1.05222	0.987129	1.05434	0.964771	0.968735	1.31859	1.1864	0.661436	0.608389	1.30624	1.14021	1.24974	1.09181	1.0344	0.961195	1.15478	1.03711	0.570908	1.0752	0.915201	1.04989	1.07581	1.13817	1.06097
484.004	0.952831	1.05319	1.07593	1.04929	1.05309	0.991048	1.08446	1.08575	0.975626	1.57569	2.04754	1.10632	1.03437	1.02626	1.32469	1.06795	0.953861	1.04728	1.13788	1.0875	1.15621	1.11238	1.05183	0.982475	1.09261	1.06871	0.951685	1.07676	0.982982	0.955166	1.34921	1.19631	0.663858	0.615753	1.28995	1.18549	1.20557	1.13922	1.05838	0.975047	1.15105	1.03525	0.576632	1.07394	0.935641	1.06645	1.06571	1.11682	1.06102
486.004	0.954477	1.09298	1.06765	1.05218	1.09432	1.00392	1.06592	1.09008	0.984363	1.54966	2.05573	1.12661	1.04337	1.03357	1.33364	1.06621	0.964635	1.05308	1.12206	1.07986	1.14068	1.09602	1.03397	0.98447	1.0568	1.07686	0.967486	1.06173	0.964315	0.937592	1.32715	1.18687	0.670692	0.601568	1.30219	1.16229	1.24941	1.12053	1.03584	0.981004	1.1457	1.04557	0.571897	1.06915	0.932563	1.06122	1.06249	1.10611	1.07487
488.004	0.932703	1.06313	1.08475	1.02409	1.08916	1.00683	1.05301	1.10202	0.999462	1.518	2.05225	1.14864	1.04138	1.05179	1.32256	1.0756	0.974427	1.09162	1.13448	1.0885	1.14511	1.11193	1.07594	1.02506	1.05629	1.04734	0.984364	1.05158	0.963367	0.938532	1.33609	1.16939	0.662465	0.601907	1.29459	1.17425	1.28951	1.11021	1.03183	0.959751	1.15972	1.04145	0.585269	1.06939	0.932829	1.04662	1.07486	1.1077	1.05854
490.004	0.93912	1.08385	1.08588	1.03897	1.03789	0.985979	1.05429	1.09595	0.989336	1.5493	2.03366	1.12103	1.02898	1.06587	1.34442	1.06541	0.959673	1.04593	1.13272	1.08843	1.1315	1.11771	1.0469	1.00982	1.06329	1.07077	0.979682	1.04657	0.961823	0.946583	1.35976	1.20824	0.665417	0.610323	1.33548	1.16854	1.24236	1.10134	1.03372	0.951403	1.14698	1.03775	0.570934	1.05806	0.916682	1.06749	1.06611	1.11296	1.06568
492.004	0.958618	1.08265	1.06933	1.03774	1.07565	0.990435	1.0381	1.09567	1.00336	1.54776	2.02954	1.13361	1.04081	1.04965	1.35133	1.06839	0.970895	1.10042	1.14948	1.11418	1.17375	1.105	1.07417	1.01303	1.08359	1.05898	0.966757	1.0525	0.945788	0.947482	1.34728	1.19631	0.668237	0.616669	1.33952	1.1676	1.19738	1.0979	1.03252	0.957134	1.14727	1.03498	0.572027	1.05423	0.904391	1.05588	1.06184	1.15334	1.05393
494.004	0.946524	1.04562	1.07163	1.02728	1.08314	1.00928	1.02488	1.10044	0.978852	1.50914	2.03503	1.13675	1.0496	1.04103	1.36703	1.05251	0.972102	1.09138	1.14219	1.08646	1.1478	1.12239	1.04822	1.02575	1.0739	1.0629	0.972074	1.07601	0.974911	0.946829	1.35682	1.19648	0.663427	0.614293	1.2901	1.18042	1.247	1.12722	1.02379	0.956953	1.14209	1.01795	0.565991	1.05155	0.922153	1.06468	1.05782	1.0738	1.06011
496.004	0.949294	1.06684	1.05256	1.03585	1.1086	1.01611	1.03179	1.08495	1.01308	1.51836	2.02977	1.12386	1.04012	1.03489	1.32327	1.04735	0.989046	1.1058	1.14707	1.08472	1.14429	1.10652	1.07668	1.00028	1.09267	1.06746	0.966363	1.0515	0.951121	0.94597	1.36635	1.16254	0.670758	0.608864	1.30345	1.17873	1.27948	1.12629	1.02795	0.96124	1.14105	1.04002	0.572495	1.05653	0.923369	1.0608	1.04746	1.10706	1.05302
498.004	0.943425	1.09871	1.07159	1.03793	1.07292	0.994727	1.05674	1.08285	1.0013	1.5112	2.01923	1.11067	1.03151	1.04	1.30562	1.0453	0.9624	1.05804	1.13669	1.10331	1.14438	1.09587	1.05724	1.02455	1.05179	1.07964	0.973202	1.05976	0.95077	0.943273	1.34452	1.16547	0.688904	0.60452	1.32952	1.19319	1.18625	1.11106	1.02503	0.969994	1.14489	1.04007	0.564092	1.0518	0.923255	1.05442	1.07496	1.10749	1.03898
500.004	0.948361	1.08611	1.05439	1.03893	1.1111	1.00213	1.0748	1.09047	0.994758	1.49383	2.0272	1.11159	1.03509	1.05949	1.29659	1.05335	0.953682	1.03825	1.13404	1.08431	1.17251	1.10531	1.08358	1.02506	1.08406	1.06518	0.961931	1.07112	0.959753	0.959376	1.35385	1.18265	0.661503	0.613784	1.30242	1.17902	1.22704	1.10212	1.04709	0.945131	1.12056	1.02559	0.563233	1.04535	0.911819	1.0633	1.07099	1.10101	1.03027
502.004	0.938379	1.05195	1.05643	1.02041	1.10295	0.998692	1.04452	1.09794	0.988754	1.49228	1.99373	1.10505	1.04341	1.04453	1.26391	1.05429	0.970537	1.06624	1.1222	1.10094	1.13218	1.09731	1.06376	1.02599	1.06217	1.09706	0.983406	1.04916	0.948454	0.929704	1.30327	1.15051	0.668768	0.617314	1.32909	1.19933	1.25625	1.14814	1.05122	0.951223	1.13691	1.05793	0.581263	1.04928	0.940618	1.11392	1.11176	1.12662	1.08496
504.004	0.95423	1.12163	1.09022	1.03908	1.07903	1.01664	1.03515	1.08956	0.99319	1.46815	1.98617	1.09517	1.0348	1.02909	1.27689	1.04926	0.955112	1.05263	1.14952	1.07733	1.14383	1.09313	1.03768	0.978324	1.0455	1.07818	0.928129	1.01921	0.946489	0.942088	1.31102	1.17778	0.664621	0.608321	1.28198	1.18549	1.22647	1.12519	1.04044	0.960202	1.13592	1.03299	0.568385	1.05748	0.927624	1.0482	1.07089	1.07534	1.04655
506.004	0.955354	1.07275	1.0705	1.03682	1.06098	0.998038	1.02307	1.10802	0.995609	1.43511	1.99418	1.10823	1.05332	1.0421	1.28306	1.04076	0.944606	1.04333	1.14562	1.07366	1.14059	1.09103	1.05115	1.00303	1.07445	1.06935	0.959889	1.03145	0.950349	0.924841	1.30941	1.17314	0.680809	0.621997	1.33483	1.16093	1.21078	1.07386	1.02739	0.956637	1.1393	1.02387	0.572053	1.04907	0.900422	1.04946	1.05988	1.10438	1.05198
508.004	0.951405	1.07823	1.05041	1.02672	1.09191	1.01799	1.03315	1.11417	1.00578	1.44797	1.9957	1.12216	1.04439	1.04634	1.29122	1.03653	0.959807	1.06325	1.15386	1.07166	1.12579	1.11779	1.07339	1.00438	1.03973	1.05889	0.978518	1.05337	0.959367	0.926843	1.30846	1.19423	0.664986	0.611613	1.32608	1.23275	1.21471	1.11573	1.01494	0.96697	1.11975	1.03678	0.569269	1.04406	0.889241	1.05235	1.06696	1.06132	1.05664
510.004	0.950665	1.0438	1.04225	1.01151	1.07352	1.00029	1.02382	1.09214	0.993593	1.41113	1.96657	1.11024	1.02691	1.05067	1.27852	1.03511	0.948898	1.02772	1.11409	1.06264	1.15589	1.08148	1.05338	1.00293	1.08573	1.06725	0.943234	1.03813	0.951121	0.914214	1.3379	1.15259	0.704561	0.630107	1.35621	1.19271	1.23317	1.13045	1.04004	0.952712	1.15222	1.05691	0.597549	1.04701	0.960412	1.07556	1.0913	1.13149	1.10081
512.004	0.95966	1.07194	1.06011	0.997959	1.07043	1.01361	1.04229	1.09952	0.991353	1.44378	1.99918	1.11354	1.0318	1.03547	1.24788	1.03444	0.955694	1.06459	1.13034	1.09303	1.13999	1.109	1.03855	1.02223	1.08964	1.07462	0.929772	1.08344	0.963262	0.921162	1.30149	1.19791	0.673644	0.61901	1.34715	1.20915	1.21988	1.08102	1.02054	0.937325	1.11684	1.03109	0.566277	1.03543	0.894115	1.04339	1.07451	1.11052	1.04574
514.004	0.946908	1.07678	1.07513	1.03218	1.07693	1.01668	0.989911	1.10746	1.01788	1.38977	1.97293	1.11028	1.04497	1.04638	1.26195	1.02381	0.956409	1.03158	1.14843	1.08724	1.14241	1.10253	1.05541	1.04554	1.10432	1.07116	0.917098	1.05596	0.955928	0.931339	1.31007	1.17226	0.678023	0.610561	1.30243	1.22301	1.2317	1.15153	1.02931	0.966068	1.11963	1.0303	0.569295	1.03378	0.907792	1.04139	1.04686	1.09856	1.0446
516.004	0.959797	1.06032	1.03233	1.01704	1.11549	1.00679	1.01775	1.08345	1.01541	1.40199	1.99221	1.11455	1.03665	1.04965	1.27868	1.02794	0.962624	1.03573	1.12481	1.07923	1.11948	1.0956	1.05241	1.03616	1.07575	1.0566	0.962207	1.05429	0.948244	0.923369	1.29154	1.1895	0.673014	0.612563	1.30207	1.20466	1.20658	1.08176	1.02086	0.927037	1.11096	1.0273	0.57671	1.03408	0.900004	1.05815	1.05319	1.10943	1.02742
518.004	0.954751	1.04654	1.04739	1.02643	1.06623	1.01382	1.02167	1.10461	1.01559	1.40892	1.97339	1.09347	1.06273	1.03464	1.23093	1.03635	0.946037	1.04145	1.12206	1.06435	1.1447	1.0811	1.03349	1.01252	1.03708	1.06012	0.937667	1.07271	0.956104	0.911599	1.30933	1.18742	0.708774	0.632143	1.3322	1.25318	1.26645	1.12878	1.04189	0.965978	1.15536	1.07227	0.59911	1.03709	0.957828	1.12233	1.10769	1.12524	1.11099
520.004	0.937858	1.07902	1.05883	0.989051	1.10291	1.01275	1.03523	1.07809	1.01886	1.42791	1.95521	1.11389	1.03741	1.05374	1.26299	1.02857	0.950776	1.06023	1.13045	1.08754	1.14132	1.10443	1.03117	1.00766	1.05349	1.05415	0.947281	1.05759	0.963543	0.928928	1.31933	1.20425	0.691624	0.612631	1.3416	1.2257	1.18382	1.08314	1.01357	0.958352	1.11707	1.03641	0.568957	1.02048	0.895407	1.05331	1.04977	1.06478	1.05112
522.004	0.956287	1.04726	1.08719	1.01878	1.08465	1.01598	1.03349	1.08503	1.01031	1.41766	1.99116	1.0872	1.04797	1.03995	1.25117	1.02808	0.941297	1.04351	1.12566	1.07359	1.12652	1.07802	1.0467	0.990613	1.05132	1.05763	0.95197	1.07438	0.95842	0.925576	1.31215	1.20361	0.679748	0.612325	1.33106	1.22092	1.22462	1.08198	1.01438	0.962458	1.12167	1.02198	0.576788	1.01723	0.899586	1.04969	1.05329	1.08745	1.05412
524.004	0.94444	1.02409	1.08315	1.03006	1.08008	0.99068	1.03685	1.08686	0.999866	1.38941	1.96149	1.10971	1.03212	1.05072	1.24938	1.03444	0.947557	1.05317	1.12139	1.0744	1.14552	1.09811	1.06359	1.03303	1.09413	1.05542	0.953057	1.06148	0.973367	0.913601	1.27666	1.2127	0.661868	0.609203	1.33016	1.18004	1.18934	1.08054	1.02078	0.95957	1.12487	1.02068	0.568385	1.01848	0.880818	1.06023	1.02911	1.08391	1.04564
526.004	0.937118	1.02917	1.03926	0.999332	1.07616	1.00352	1.02911	1.09504	1.01474	1.38364	1.94761	1.11185	1.02167	1.05023	1.23872	1.02634	0.955381	1.03893	1.13527	1.07418	1.13917	1.09065	1.08516	1.03211	1.08968	1.04538	0.94376	1.04565	0.948525	0.910741	1.30645	1.22381	0.683397	0.610086	1.32656	1.18999	1.22245	1.08278	1.00408	0.957946	1.1176	1.01582	0.558524	1.01578	0.882717	1.05369	1.06078	1.09201	1.04179
528.004	0.927328	1.06313	1.06342	1.01381	1.10323	1.01051	1.01865	1.0969	1.02832	1.38538	1.93575	1.11929	1.04786	1.03523	1.23177	1.02269	0.938391	1.04121	1.13482	1.0672	1.12232	1.09008	1.07133	1.01699	1.05193	1.02807	0.959417	1.04937	0.963227	0.913315	1.29403	1.20712	0.677061	0.607269	1.28865	1.22251	1.2278	1.09526	1.01373	0.954787	1.10619	1.02489	0.555376	1.01388	0.870826	1.0578	1.05193	1.05632	1.03337
530.004	0.963746	1.05325	1.04309	1.02427	1.12667	1.02085	1.00438	1.09952	1.02473	1.40639	1.96135	1.11947	1.04554	1.04799	1.23301	1.00329	0.942281	1.02715	1.14382	1.08201	1.14625	1.10234	1.05937	1.01751	1.10087	1.05713	0.941373	1.05663	0.971087	0.912171	1.2959	1.20422	0.679881	0.616974	1.32311	1.22591	1.2241	1.09139	1.02302	0.943507	1.1052	1.0049	0.563467	1.00801	0.884921	1.04693	1.04183	1.06929	1.04874
532.004	0.944851	1.06364	1.03816	0.995509	1.08717	1.00556	1.03009	1.10572	1.02258	1.40923	1.95636	1.08629	1.02561	1.05252	1.24047	1.01553	0.94863	1.03221	1.15254	1.08591	1.13593	1.10009	1.05102	1.03221	1.03014	1.04053	0.936998	1.04122	0.951928	0.918424	1.31797	1.18111	0.677459	0.614158	1.31677	1.24215	1.20062	1.05566	1.01229	0.9445	1.10863	1.02244	0.559357	0.999939	0.870104	1.06518	1.03801	1.06559	1.04664
534.004	0.945701	1.0748	1.06805	1.01537	1.07049	1.01762	1.03915	1.14708	1.02935	1.36658	1.95306	1.15543	1.09369	1.12283	1.29842	1.06728	1.00076	1.10227	1.18091	1.10082	1.17507	1.14009	1.15961	1.03597	1.12423	1.04035	0.946612	1.05626	0.968455	0.900687	1.31262	1.22429	0.678454	0.616839	1.31273	1.22719	1.23879	1.08298	1.01181	0.942469	1.1045	1.0142	0.554154	0.997851	0.875423	1.04535	1.04183	1.05058	1.04136
536.004	0.944988	1.04258	1.0468	1.00768	1.09572	1.00613	1.0327	1.11731	1.04655	1.38273	1.96694	1.1128	1.0827	1.09701	1.27898	1.04174	0.98471	1.07733	1.18037	1.12227	1.17324	1.1294	1.08906	1.08643	1.08056	1.0691	0.976757	1.06879	0.995123	0.926312	1.27966	1.22722	0.67517	0.612088	1.34963	1.18827	1.23343	1.10315	1.01762	0.939762	1.11777	1.03743	0.559903	0.997789	0.86771	1.05519	1.03454	1.06844	1.03636
538.004	0.971589	1.06104	1.08694	1.0056	1.13434	1.07493	1.09273	1.14355	1.08262	1.39111	1.98182	1.15443	1.08545	1.13102	1.27552	1.04103	1.0034	1.08286	1.1899	1.12109	1.18654	1.13895	1.12274	1.10083	1.08727	1.07957	1.0031	1.09297	1.02856	0.93514	1.33855	1.25312	0.681207	0.606624	1.30786	1.23206	1.22602	1.08809	0.996596	0.933129	1.11038	1.0273	0.559903	1	0.880666	1.05423	1.04334	1.07012	1.0535
540.004	1.01305	1.04748	1.10848	1.0317	1.1046	1.07713	1.08488	1.14637	1.08338	1.4435	1.97591	1.14367	1.07915	1.11918	1.27552	1.05584	1.00899	1.07551	1.19224	1.13808	1.18658	1.13	1.12338	1.09393	1.12883	1.08213	0.992499	1.11105	1.02762	0.95676	1.36103	1.30246	0.685885	0.613615	1.35052	1.22903	1.20711	1.11466	1.00781	0.915621	1.10875	1.01976	0.561386	0.993491	0.879906	1.04166	1.04625	1.06236	1.03984
542.004	1.00809	1.08195	1.11464	1.02821	1.08103	1.07219	1.12584	1.13807	1.08316	1.45592	1.94674	1.131	1.08288	1.11099	1.28634	1.04129	0.991997	1.07314	1.17918	1.11541	1.17206	1.1426	1.10343	1.07504	1.0805	1.07619	0.978659	1.10358	1.04526	0.949649	1.37559	1.28178	0.691723	0.611613	1.36412	1.21929	1.21041	1.06323	1.02106	0.963586	1.09915	1.00444	0.551006	0.996776	0.884199	1.05062	1.0359	1.0827	1.03903
544.004	0.984561	1.06433	1.08453	1.01421	1.113	1.07484	1.10251	1.1073	1.07577	1.40983	1.9374	1.15086	1.07525	1.09789	1.25325	1.03542	1.00201	1.08265	1.12654	1.1176	1.1415	1.11478	1.0633	1.06505	1.04011	1.08352	0.974151	1.10692	1.03849	0.948095	1.33677	1.25203	0.68625	0.606828	1.322	1.21636	1.18698	1.0742	1.02242	0.945086	1.09874	1.02471	0.573692	0.984033	0.841913	1.03932	1.02318	1.05017	1.04479
546.004	0.978089	1.06005	1.06966	0.999518	1.10136	1.04995	1.07517	1.08368	1.06407	1.40053	1.96712	1.1095	1.06931	1.09969	1.24184	1.03653	0.9924	1.06621	1.13564	1.11051	1.14465	1.09389	1.06292	1.03613	1.01434	1.06418	0.972109	1.08507	1.02112	0.94033	1.33095	1.2552	0.684923	0.613343	1.33763	1.17382	1.22624	1.07814	1.00589	0.944319	1.10974	1.02082	0.558785	0.981792	0.844573	1.06799	1.04283	1.05098	1.04964
548.004	0.979569	1.06474	1.05428	1.01473	1.10406	1.05126	1.05577	1.07801	1.06497	1.39673	1.92169	1.12826	1.05904	1.0802	1.26965	1.01909	0.988957	1.06026	1.10842	1.1022	1.15872	1.11741	1.05831	1.01174	1.05537	1.04545	0.960276	1.07643	0.98607	0.938777	1.27915	1.28253	0.695107	0.618535	1.35058	1.21223	1.22615	1.0573	1.01033	0.946485	1.09077	1.01564	0.555741	0.981915	0.871471	1.0374	1.03534	1.04801	1.04303
550.004	0.986288	1.04272	1.08267	1.00891	1.07855	1.05371	1.0458	1.08436	1.05995	1.38308	1.93969	1.08525	1.05198	1.07591	1.2485	1.01869	0.969643	1.05245	1.16031	1.08182	1.1484	1.10428	1.04251	1.00345	1.06486	1.06518	0.947422	1.08361	1.00874	0.938123	1.30876	1.27179	0.686482	0.603875	1.38338	1.19669	1.23089	1.09638	0.993633	0.927028	1.10148	1.01828	0.555689	0.974423	0.827633	1.04366	1.02323	1.05522	1.03513
552.004	0.974853	1.10016	1.0721	1.00208	1.07457	1.04746	1.06762	1.07745	1.05471	1.38866	1.93076	1.09926	1.02192	1.08156	1.26624	1.01299	0.979523	1.04097	1.13279	1.10724	1.12825	1.10763	1.01924	1.02208	1.01924	1.06568	0.946041	1.06118	0.992526	0.924636	1.29127	1.25629	0.68416	0.604418	1.3003	1.21213	1.27465	1.06522	1.00493	0.941973	1.10555	1.02947	0.566095	0.977739	0.858934	1.04178	1.06626	1.06396	1.04617
554.004	0.96498	1.05065	1.06678	1.01826	1.07917	1.03728	1.0452	1.05026	1.05569	1.37616	1.91725	1.08655	1.03683	1.07708	1.21345	1.00383	0.948272	1.04426	1.13208	1.0668	1.13611	1.08361	1.00271	1.00949	1.00412	1.01752	0.937971	1.07476	0.997298	0.918383	1.32112	1.24603	0.691425	0.606421	1.32633	1.23112	1.25363	1.04658	1.00657	0.937551	1.08612	1.00342	0.551032	0.974791	0.844459	1.0485	1.03067	1.0709	1.04241
556.004	0.996737	1.09368	1.04979	0.971014	1.10843	1.05126	1.05596	1.05717	1.05417	1.38229	1.93025	1.07719	1.06812	1.06207	1.24933	1.00641	0.982251	1.03594	1.1184	1.11136	1.13351	1.10276	1.0186	0.996922	1.03514	1.06525	0.956553	1.08758	0.985508	0.923819	1.3463	1.24562	0.678554	0.61521	1.34658	1.20474	1.2205	1.0634	1.00689	0.937821	1.08036	1.0217	0.566433	0.975774	0.84009	1.03348	1.03283	1.04189	1.0485
558.004	0.951022	1.08402	1.04844	1.00664	1.07886	1.04304	1.05837	1.0526	1.04454	1.39467	1.88565	1.08868	1.06255	1.07084	1.22602	1.00138	0.966692	1.03358	1.13642	1.08657	1.13268	1.08822	0.988235	0.984048	1.06995	1.0384	0.974081	1.06382	0.996316	0.91871	1.33481	1.23547	0.675203	0.609339	1.28436	1.18564	1.21237	1.05247	0.993553	0.930918	1.09711	1.02175	0.557145	0.971383	0.848828	1.0171	1.02579	1.03474	1.03798
560.004	0.969066	1.08441	1.05391	0.987307	1.05716	1.04909	1.05188	1.05717	1.06004	1.35815	1.91674	1.07871	1.0484	1.06276	1.2174	1.0028	0.968391	1.02195	1.12895	1.09841	1.13903	1.11006	1.02646	1.01352	1.0676	1.02873	0.94457	1.05596	0.995824	0.929541	1.28955	1.24102	0.696301	0.612868	1.29245	1.23405	1.19877	1.04703	1.00132	0.95375	1.08722	1.02059	0.561178	0.961619	0.845371	1.06134	1.02856	1.04219	1.04417
562.004	0.948197	1.05892	1.08074	1.00991	1.05661	1.01557	1.04077	1.07388	1.05381	1.35218	1.92082	1.08681	1.03766	1.07357	1.20216	0.991145	0.968525	1.04055	1.10927	1.09028	1.14876	1.12951	0.984915	1.02474	1.04789	1.04573	0.93816	1.05935	0.987614	0.923941	1.29308	1.25673	0.693681	0.608491	1.28182	1.22061	1.16895	1.07655	1.00372	0.918374	1.08897	1.0291	0.564482	0.959101	0.858896	1.05523	1.02619	1.04077	1.0396
564.004	0.964816	1.04714	1.05238	0.995398	1.08414	1.04059	1.05222	1.05566	1.04194	1.35974	1.9041	1.08255	1.0259	1.07352	1.21137	0.995105	0.96316	1.04542	1.10914	1.09804	1.14383	1.10481	1.01576	1.00207	1.05198	1.05093	0.935167	1.05818	1.00649	0.920468	1.31838	1.24552	0.678487	0.611918	1.31747	1.1913	1.18417	1.06495	0.998118	0.939085	1.08734	1.00088	0.562297	0.957136	0.848106	1.02679	1.03871	1.01706	1.02984
566.004	0.953709	1.04485	1.06532	0.995769	1.0756	1.04468	1.07397	1.02981	1.06743	1.35914	1.89036	1.09239	1.02341	1.07523	1.20754	1.00111	0.985783	1.05804	1.14154	1.09555	1.13369	1.10142	1.00229	1.01542	1.05886	1.06988	0.945132	1.03717	0.993859	0.917811	1.32525	1.26522	0.694079	0.604995	1.37222	1.21389	1.21581	1.03739	1.01213	0.925458	1.08932	1.01106	0.546765	0.954802	0.834277	1.04489	1.0092	1.04375	1.04131
568.004	0.981462	1.05421	1.06499	0.984189	1.07341	1.0197	1.0478	1.07475	1.05955	1.34577	1.8873	1.08194	1.03661	1.06251	1.22506	1.00877	0.972862	1.02545	1.12821	1.08505	1.13556	1.11394	1.05347	1.0441	1.03914	1.02047	0.944711	1.07572	0.990982	0.910659	1.34149	1.23877	0.676563	0.616262	1.34379	1.2056	1.21651	1.05861	1.01037	0.937461	1.08664	1.0192	0.575409	0.957811	0.81984	1.02856	1.01101	1.03607	1.04422
570.004	0.960016	1.08298	1.06244	0.986565	1.12699	1.06005	1.03085	1.04053	1.05605	1.34909	1.88633	1.08107	1.03994	1.0746	1.21624	0.99199	0.979345	1.02602	1.1337	1.09377	1.11355	1.09179	1.02218	1.01688	1.0262	1.05737	0.913733	1.05438	0.980631	0.919895	1.32925	1.23564	0.686316	0.60133	1.40115	1.2438	1.19976	1.01809	1.00857	0.930286	1.086	1.00916	0.547337	0.947617	0.827818	1.02575	1.01619	1.034	1.02009
572.004	0.949458	1.02847	1.0854	0.981888	1.09316	1.03732	1.0404	1.04069	1.07711	1.34866	1.88437	1.0879	1.04251	1.06475	1.21515	0.995862	0.985514	1.02533	1.10194	1.10594	1.1135	1.09998	1.03091	1.01451	1.06479	1.03145	0.949786	1.0687	0.993895	0.917852	1.34568	1.23226	0.698358	0.618094	1.43637	1.23162	1.22076	1.04128	1.02795	0.950997	1.10049	1.05043	0.562583	0.957689	0.832339	1.08782	1.05917	1.03396	1.06625
574.004	0.965008	1.10667	1.07935	1.01154	1.07733	1.06916	1.06536	1.04752	1.07554	1.39638	1.91922	1.10775	1.05329	1.09828	1.28485	1.01655	1.01466	1.04922	1.14402	1.11967	1.16109	1.13411	1.03023	1.02402	1.04007	1.05699	0.944112	1.07305	0.99	0.928641	1.32765	1.28733	0.689335	0.606658	1.38212	1.20287	1.19476	1.08147	1.00577	0.909033	1.08152	1.0174	0.560918	0.948231	0.82892	1.04831	1.02443	1.01254	1.01347
576.004	0.988592	1.06074	1.08169	1.02097	1.08539	1.09618	1.10734	1.10349	1.09732	1.38122	1.91528	1.1354	1.07557	1.10607	1.26145	1.03177	1.03729	1.05729	1.14341	1.13975	1.16836	1.13727	1.06927	1.05483	1.0326	1.04231	0.997042	1.08319	1.01502	0.943068	1.32337	1.29595	0.688904	0.599735	1.39921	1.19236	1.18885	1.08206	1.00549	0.939175	1.07669	1.01305	0.558212	0.947494	0.834049	1.04028	1.00719	1.02461	1.02189
578.004	0.999835	1.06388	1.13064	1.02026	1.09126	1.09214	1.11474	1.10429	1.1117	1.38751	1.89	1.13418	1.05332	1.11455	1.27477	1.02981	1.05794	1.06875	1.17215	1.13752	1.16443	1.12692	1.14633	1.09074	1.07925	1.07441	1.00475	1.0908	1.02544	0.938328	1.38369	1.29858	0.688307	0.609984	1.3539	1.17793	1.23509	1.05736	1.00132	0.923067	1.09362	1.01851	0.551812	0.94688	0.830326	1.0246	1.0273	1.02646	1.02927
580.004	0.980913	1.03578	1.09652	1.00609	1.11569	1.06969	1.06641	1.10298	1.10368	1.31851	1.86426	1.10466	1.06465	1.11362	1.26703	1.02657	1.05007	1.05099	1.18094	1.116	1.14703	1.13404	1.15884	1.11782	1.08818	1.07775	0.98704	1.08006	0.998526	0.905714	1.30184	1.22565	0.691126	0.604317	1.44739	1.20651	1.21032	1.08191	1.00633	0.934979	1.07605	1.02554	0.560059	0.942244	0.816458	1.04447	1.02448	1.04818	1.0237
582.004	0.996819	1.06199	1.0565	0.96322	1.08862	1.06675	1.07702	1.11203	1.11035	1.37327	1.89325	1.10645	1.06077	1.11845	1.25629	1.0154	1.04529	1.04859	1.16	1.12658	1.15159	1.15056	1.12503	1.11276	1.10091	1.09578	1.01859	1.08708	1.02011	0.925862	1.35402	1.31722	0.693282	0.61168	1.35257	1.23827	1.17344	1.04824	1.01165	0.920359	1.07227	1.00865	0.563207	0.940555	0.83648	1.03398	1.02398	1.03419	1.04103
584.004	0.976169	1.06283	1.08453	0.97981	1.11342	1.08322	1.0851	1.11104	1.11811	1.32634	1.88404	1.10614	1.06012	1.13633	1.24975	1.02568	1.049	1.03941	1.15698	1.12324	1.14712	1.11805	1.13824	1.09526	1.11478	1.09952	1.00747	1.11017	1.02137	0.926802	1.35459	1.30883	0.697296	0.599871	1.36971	1.28867	1.2642	1.10306	1.02831	0.951945	1.07204	1.02013	0.550563	0.933708	0.814749	1.04908	1.01071	1.03	1.04346
586.004	0.989798	1.04946	1.07024	0.993579	1.12239	1.08155	1.09549	1.05538	1.10596	1.35155	1.88212	1.12003	1.0832	1.11742	1.24667	1.01945	1.03469	1.05009	1.1936	1.14135	1.16114	1.13495	1.11175	1.11598	1.1093	1.10564	0.993732	1.09121	1.01867	0.926026	1.36629	1.27363	0.686482	0.604011	1.31089	1.21576	1.21468	1.0541	1.00657	0.935024	1.07681	1.02355	0.550329	0.926124	0.81566	1.04908	1.01513	1.01039	1.0307
588.004	1.00307	1.0302	1.06251	0.962997	1.12001	1.07861	1.10134	1.0867	1.10117	1.33426	1.87411	1.1216	1.06656	1.14383	1.2699	1.01148	1.03143	1.02718	1.16119	1.13808	1.16068	1.15158	1.09795	1.11744	1.124	1.0551	1.02673	1.10479	1.04358	0.929541	1.3627	1.29636	0.68489	0.607337	1.40692	1.22788	1.26437	1.06255	1.02415	0.924465	1.08356	1.01592	0.558394	0.92293	0.819004	1.05023	1.03796	1.03556	1.03979
590.004	0.978445	1.05096	1.08745	0.983521	1.08845	1.08322	1.07551	1.09103	1.09508	1.3062	1.83431	1.11494	1.06494	1.13107	1.26474	1.01762	1.03832	1.03436	1.1619	1.09915	1.16055	1.1168	1.12512	1.08099	1.10316	1.05539	0.975912	1.05997	1.00144	0.899093	1.30644	1.25012	0.681174	0.601771	1.37695	1.22685	1.19602	1.10948	1.01666	0.943281	1.09199	1.01036	0.565731	0.921549	0.807606	1.0384	1.00231	1.02594	1.02247
592.004	0.987906	1.04255	1.09375	0.985303	1.05278	1.06328	1.11229	1.08873	1.12828	1.28551	1.84008	1.09974	1.05654	1.10675	1.2057	1.01775	1.02186	1.03588	1.16255	1.11114	1.13077	1.11375	1.1453	1.11	1.09975	1.0764	1.00095	1.07626	1.01168	0.920304	1.30668	1.24995	0.685951	0.607337	1.39983	1.22963	1.23232	1.07657	1.01241	0.922615	1.08076	1.02494	0.557328	0.925356	0.825197	1.03878	1.00764	1.01163	1.01875
594.004	1.00839	1.06316	1.07327	0.990833	1.12256	1.07897	1.09349	1.10361	1.12595	1.38882	1.88162	1.12695	1.09084	1.13292	1.26361	1.03987	1.0532	1.07159	1.16625	1.11927	1.18996	1.15135	1.13167	1.09298	1.11735	1.10778	1.05473	1.09919	1.05126	0.939554	1.36086	1.32955	0.681141	0.602823	1.43266	1.21858	1.24041	1.02678	1.02042	0.926676	1.06971	0.99269	0.548664	0.910341	0.822917	1.03221	0.991152	1.02008	1.03365
596.004	1.00965	1.10555	1.09368	0.986082	1.11419	1.09438	1.10081	1.08599	1.11873	1.32903	1.88849	1.14228	1.05792	1.11923	1.25262	1.02421	1.06724	1.03768	1.14989	1.12131	1.16256	1.1512	1.14056	1.12886	1.12116	1.07558	0.998028	1.08207	1.02698	0.943927	1.34808	1.2888	0.731697	0.626544	1.43486	1.30964	1.27804	1.1254	1.04705	0.933084	1.09543	1.08185	0.578505	0.92554	0.847042	1.10216	1.06229	1.07857	1.08401
598.004	1.01187	1.05808	1.12889	1.02795	1.14061	1.10117	1.08624	1.07928	1.12563	1.33608	1.87406	1.10884	1.04981	1.14222	1.25699	1.02474	1.05906	1.05978	1.16336	1.12984	1.16639	1.14816	1.13689	1.11295	1.07732	1.09328	1.02775	1.09639	1.03723	0.932238	1.35587	1.32004	0.68887	0.608796	1.35683	1.23345	1.27651	1.05221	1.00056	0.932497	1.06342	1.01624	0.556365	0.912491	0.809734	1.04335	1.01061	1.03512	1.0139
600.004	1.00612	1.05477	1.10363	1.01767	1.10985	1.11687	1.10225	1.09631	1.10637	1.32939	1.85703	1.10397	1.07051	1.12137	1.23143	1.01953	1.04887	1.03361	1.15997	1.12958	1.16014	1.152	1.08674	1.10368	1.11007	1.0806	1.04071	1.06565	1.02421	0.927865	1.41815	1.34782	0.687046	0.598039	1.29962	1.25164	1.19424	1.09782	1.00533	0.91517	1.07826	1.00527	0.547597	0.909175	0.815547	1.05734	1.00302	1.01513	1.01752
602.004	1.00447	1.05378	1.10225	1.01978	1.0973	1.09733	1.10134	1.07015	1.11779	1.32136	1.85107	1.11372	1.05249	1.10159	1.25071	1.00748	1.04024	1.03541	1.14358	1.09544	1.15689	1.14249	1.09421	1.10716	1.08914	1.05724	1.02152	1.07313	1.02744	0.926026	1.35209	1.3228	0.688638	0.608558	1.40082	1.24809	1.24537	1.06143	1.00521	0.926225	1.06709	1.01494	0.55111	0.911109	0.833251	1.03286	1.00277	1.0462	1.02251
604.004	1.0023	1.03893	1.11694	1.00486	1.07057	1.09684	1.08023	1.06927	1.12778	1.32674	1.85982	1.09073	1.06157	1.10295	1.22864	1.01495	1.05088	1.03038	1.11694	1.10951	1.15639	1.1214	1.09289	1.04369	1.02268	1.06853	1.02155	1.07447	1.01439	0.940289	1.34113	1.31173	0.643822	0.581818	1.41557	1.2199	1.22385	1.06617	1.01325	0.915125	1.04288	0.991071	0.525041	0.895818	0.780783	0.980937	0.947665	1.01939	0.979296
606.004	1.00834	1.06203	1.0963	1.01811	1.09858	1.06516	1.08401	1.05867	1.1104	1.31202	1.84732	1.07937	1.04442	1.11055	1.23601	1.01753	1.03778	1.03974	1.12851	1.1294	1.15443	1.13267	1.11649	1.10187	1.07303	1.06162	1.01874	1.07672	1.00165	0.933382	1.34449	1.27649	0.685852	0.602756	1.3494	1.24344	1.19255	1.07663	1.01005	0.913275	1.05999	1.01263	0.56443	0.908039	0.813951	1.04266	1.00075	1.04478	1.01985
608.004	1.00784	1.05475	1.08752	0.993542	1.12973	1.08126	1.11784	1.08178	1.10892	1.31412	1.8257	1.11376	1.08465	1.13228	1.27619	1.0344	1.08718	1.06322	1.15559	1.13604	1.17018	1.17259	1.16187	1.15325	1.136	1.07782	1.01831	1.08232	1.00274	0.929908	1.37042	1.32025	0.669696	0.615617	1.38516	1.2151	1.1769	1.02678	0.976815	0.905424	1.06988	1.01083	0.552462	0.895081	0.80582	1.02487	0.997335	1.0162	0.992908
610.004	0.98914	1.03267	1.0904	1.02798	1.08671	1.07039	1.08673	1.04172	1.11156	1.3098	1.79877	1.06731	1.02019	1.08385	1.21499	1.01789	1.04797	1.02724	1.15373	1.12717	1.17347	1.1606	1.07558	1.06369	1.07265	1.09506	1.02317	1.09602	1.03333	0.953817	1.30849	1.29149	0.677061	0.601907	1.36469	1.22043	1.18482	1.06723	0.991551	0.940529	1.07605	1.00569	0.554102	0.898888	0.806846	1.01887	1.00352	1.03564	1.02323
612.004	1.00647	1.03375	1.08475	0.998738	1.04699	1.09254	1.09979	1.03724	1.10637	1.31309	1.82451	1.07593	1.02655	1.08278	1.20525	0.99644	1.01909	1.00236	1.09162	1.08646	1.14538	1.10766	1.00551	1.00345	0.996435	1.07291	1.02064	1.08131	1.00295	0.921653	1.31143	1.33459	0.672549	0.604588	1.2432	1.19578	1.22214	1.06779	1.00909	0.928346	1.06232	1.01254	0.555246	0.899595	0.820524	1.03075	1.00995	1.03237	1.01537
614.004	1.00527	1.0621	1.08876	0.995583	1.08456	1.07411	1.10542	1.06729	1.09817	1.31321	1.83367	1.1054	1.03759	1.10412	1.24509	1.01411	1.03456	1.04635	1.15281	1.115	1.16598	1.10595	1.10485	1.11744	1.08178	1.0749	1.02116	1.05258	1.00239	0.922511	1.34452	1.2934	0.681506	0.623727	1.43982	1.28306	1.29532	1.05808	1.04313	0.914809	1.07384	1.06089	0.560111	0.899472	0.822157	1.09735	1.02614	1.0587	1.06982
616.004	0.987221	1.07666	1.11096	1.01158	1.05195	1.05759	1.08763	1.04295	1.11636	1.29956	1.82657	1.0872	1.04674	1.09696	1.2445	1.00263	1.03313	1.02189	1.14341	1.10569	1.16055	1.1391	1.06649	1.04439	1.04707	1.06094	0.98697	1.05262	1.00316	0.928069	1.27865	1.30222	0.672616	0.606081	1.37229	1.21133	1.25285	1.0681	1.00709	0.940484	1.05522	1.01536	0.556547	0.896801	0.807264	1.03344	0.994822	1.03969	1.02113
618.004	0.985219	1.05486	1.08136	1.0023	1.09677	1.08196	1.10168	1.01405	1.08724	1.29888	1.81004	1.08882	1.04254	1.10407	1.24455	0.999244	1.01766	1.00338	1.0905	1.10171	1.14031	1.11524	1.04512	1.02569	1.03631	1.04876	0.998169	1.06549	1.00818	0.91307	1.32786	1.31578	0.670658	0.612189	1.39928	1.22051	1.25504	1.05945	1.01369	0.938995	1.06645	1.01846	0.551188	0.891089	0.805327	1.04043	1.00206	1.02375	1.00838
620.004	0.989168	1.07852	1.1154	0.997328	1.09092	1.08138	1.07925	1.0262	1.12303	1.30727	1.80853	1.07723	1.02521	1.08327	1.21391	0.99555	1.02316	1.04061	1.15098	1.1003	1.13771	1.11048	1.07681	1.06242	1.02803	1.07148	0.986127	1.06628	0.982561	0.933791	1.33793	1.30045	0.678056	0.611816	1.39213	1.25994	1.22826	1.05132	1.01654	0.934257	1.05202	1.00893	0.549991	0.893607	0.801185	1.04216	0.995576	1.01487	1.00647
622.004	0.979899	1.04758	1.09364	0.989571	1.08442	1.08371	1.08522	1.02834	1.12093	1.27079	1.80312	1.0933	1.05759	1.0839	1.20666	0.993637	1.03045	1.018	1.08905	1.11622	1.13657	1.09636	1.07368	1.02809	1.0523	1.06618	1.0032	1.04302	0.981999	0.914705	1.35726	1.31292	0.692022	0.622268	1.42346	1.23613	1.18633	1.05588	1.02074	0.917742	1.0906	1.03243	0.575253	0.893607	0.830933	1.07952	1.03992	1.0799	1.06207
624.004	0.987797	1.08878	1.10367	1.00557	1.08502	1.08167	1.07268	1.02898	1.10695	1.28785	1.79941	1.07697	1.04073	1.10286	1.20258	0.998532	1.03071	1.01693	1.10109	1.09381	1.13712	1.10428	1.0722	1.06278	1.05812	1.05197	1.01137	1.06394	0.975824	0.92529	1.32156	1.2996	0.669133	0.602756	1.37909	1.25278	1.24367	1.06501	1.02991	0.93543	1.04731	1.00999	0.550797	0.888971	0.807682	1.04781	1.00246	1.02664	1.01542
626.004	0.993638	1.03181	1.06372	0.999183	1.08092	1.06741	1.09054	1.00226	1.11242	1.27127	1.80953	1.10318	1.05065	1.09754	1.197	0.987852	1.02821	1.01477	1.09444	1.10108	1.1188	1.12875	1.06011	1.03804	1.00102	1.03713	0.99275	1.04861	0.984105	0.924514	1.31304	1.31909	0.663626	0.600855	1.44583	1.24289	1.18898	1.07834	0.982141	0.939356	1.04963	1.00731	0.548924	0.889063	0.803389	1.05338	0.985823	1.04495	1.02275
628.004	0.977238	1.05345	1.07527	0.984783	1.04679	1.06712	1.0922	1.01425	1.09015	1.28571	1.77922	1.07993	1.03777	1.0974	1.20416	0.994438	1.0406	1.02596	1.10021	1.11708	1.12149	1.11105	1.03623	1.05097	1.00983	1.05635	0.978393	1.04331	0.980912	0.915441	1.3428	1.27837	0.663394	0.595901	1.36029	1.24304	1.26016	1.09075	1.00108	0.936249	1.05254	1.00296	0.556937	0.886177	0.807112	1.04012	0.989493	1.01448	1.00428
630.004	0.976471	1.07232	1.09368	0.993505	1.08411	1.08257	1.10379	1.03112	1.09884	1.27004	1.79135	1.08002	1.02641	1.1029	1.20766	0.996752	1.01176	1.04713	1.10584	1.09711	1.13282	1.11246	1.08925	1.0619	1.06312	1.08601	0.988604	1.04185	0.994316	0.913438	1.30941	1.31285	0.667142	0.608423	1.38946	1.24254	1.2574	1.05993	1.01197	0.923608	1.05918	1.02318	0.548456	0.883505	0.80734	1.04016	0.999246	1.04831	0.999048
632.004	0.976416	1.05163	1.08712	0.973798	1.07659	1.06753	1.08106	1.03648	1.10708	1.26976	1.8045	1.0869	1.05654	1.07182	1.19355	0.995995	1.04471	1.02036	1.10768	1.09229	1.13648	1.10987	1.02143	1.05302	1.06013	1.04196	0.990387	1.0515	0.959613	0.918751	1.34624	1.33139	0.620103	0.583243	1.43237	1.14309	1.12877	0.989223	0.936732	0.883494	1.03456	0.970158	0.505711	0.877334	0.747958	0.991391	0.967171	0.970219	0.954022
634.004	0.979076	1.06473	1.09692	1.01054	1.08175	1.08371	1.09413	1.02426	1.11067	1.28215	1.76804	1.08176	1.0428	1.09043	1.18068	1.00271	1.01305	1.04755	1.10591	1.08743	1.13483	1.11292	1.05038	1.04005	1.03832	1.04595	0.967473	1.04389	0.993263	0.919282	1.3218	1.31299	0.670161	0.601432	1.42762	1.25089	1.2383	1.06317	1.00248	0.927534	1.05598	1.00601	0.560554	0.884918	0.804795	1.0628	1.00498	1.06827	1.00643
636.004	0.977979	1.08859	1.09824	0.981888	1.08156	1.06442	1.08952	1.02668	1.11479	1.27313	1.74776	1.06652	1.05046	1.09657	1.16844	0.989499	1.02387	1.03164	1.08976	1.10902	1.12268	1.11368	1.0789	1.06488	1.0754	1.0847	0.988062	1.04185	0.984491	0.918261	1.34001	1.32297	0.671886	0.608423	1.4307	1.24703	1.20756	1.04992	0.991591	0.928165	1.05324	1.01693	0.55176	0.880957	0.792257	1.04643	0.991906	1.02955	1.01975
638.004	0.987934	1.05924	1.08449	0.987418	1.07963	1.05755	1.10836	1.03053	1.10565	1.25781	1.7386	1.09996	1.05727	1.09925	1.1856	0.985449	1.02754	1.01232	1.10031	1.11144	1.12757	1.11973	1.04844	1.016	1.03228	1.05596	0.971232	1.0479	0.984561	0.904896	1.30235	1.30236	0.65656	0.613343	1.35685	1.25562	1.2629	1.08826	1.01466	0.926721	1.0309	1.01582	0.548794	0.883843	0.791991	1.06192	0.981399	1.04401	0.996525
640.004	0.991197	1.0585	1.10939	0.995806	1.05786	1.07395	1.10334	1.02207	1.10265	1.2319	1.73264	1.08799	1.03487	1.07065	1.17082	0.991812	1.00063	1.01328	1.08871	1.11337	1.12748	1.12593	1.03359	1.03928	1.03116	1.07034	0.987604	1.05542	0.967332	0.918751	1.30621	1.3349	0.662929	0.604961	1.37938	1.22515	1.2609	1.05257	1.01394	0.925548	1.04702	0.999954	0.553269	0.88154	0.794119	1.04466	0.999749	1.04784	1.01842
642.004	0.987001	1.07152	1.08723	0.983484	1.06467	1.05187	1.0811	1.02676	1.11533	1.27463	1.74171	1.06892	1.03223	1.07581	1.18901	0.989543	1.0317	1.04007	1.10347	1.11745	1.12392	1.11345	1.05254	1.02	1.03667	1.06671	0.971164	1.04277	0.969613	0.924636	1.33261	1.2692	0.68824	0.623049	1.37796	1.21123	1.32158	1.07104	1.02455	0.936603	1.07372	1.04747	0.561724	0.882062	0.816496	1.09009	1.02971	1.05133	1.03218
644.004	0.998217	1.07464	1.10731	0.979253	1.06294	1.05997	1.08775	0.993092	1.09866	1.27993	1.7625	1.07467	1.03111	1.06943	1.14988	0.988386	1.02329	1.01965	1.09434	1.10197	1.10519	1.12719	1.03916	1.04375	1.01692	1.0597	0.983977	1.05367	0.963367	0.915277	1.33252	1.31619	0.672251	0.606149	1.38522	1.22495	1.26957	1.00837	1.01149	0.950005	1.05667	1.0056	0.54882	0.874048	0.805555	1.03874	0.97612	1.03109	1.0296
646.004	0.989798	1.0528	1.09095	0.988532	1.04687	1.07239	1.11033	1.00552	1.09526	1.26521	1.77372	1.08172	1.031	1.06695	1.16232	0.979753	1.01632	1.03245	1.11165	1.10691	1.1162	1.10199	1.03291	0.988035	1.02264	1.02871	0.967425	1.03675	0.973508	0.90788	1.27909	1.26491	0.660242	0.608117	1.38692	1.25611	1.24904	1.0581	1.02214	0.95763	1.04265	1.00865	0.552358	0.875246	0.793131	1.03989	0.996883	1.0434	1.01866
648.004	0.973975	1.0588	1.07742	1.01125	1.08303	1.06969	1.09537	1.03251	1.11318	1.27479	1.74739	1.08228	1.05868	1.06505	1.17764	0.973123	1.0156	1.02817	1.11731	1.11641	1.1093	1.1015	1.03852	1.05677	1.04593	1.04366	0.953177	1.03717	0.968666	0.919364	1.29516	1.32853	0.658119	0.610459	1.37642	1.22232	1.1915	1.02798	1.00252	0.952167	1.03625	1.00731	0.545438	0.871346	0.79883	1.03198	0.99628	1.04116	0.999334
650.004	0.984972	1.06695	1.0764	0.973055	1.06351	1.06978	1.0973	1.00131	1.08535	1.2679	1.71382	1.09513	1.03853	1.06329	1.16307	0.977707	1.00849	1.00924	1.09271	1.10862	1.11985	1.11189	1.03456	1.05071	0.992213	1.04185	0.947352	1.04657	0.96842	0.914623	1.34214	1.30716	0.651418	0.610832	1.37455	1.25451	1.27771	1.03407	0.99119	0.9556	1.03963	1.01712	0.546921	0.875246	0.787242	1.03909	0.99261	1.0515	0.989243
652.004	0.975758	1.06809	1.09051	0.97762	1.04742	1.06986	1.07363	1.01909	1.10336	1.28326	1.72078	1.07266	1.01487	1.06734	1.15566	0.968718	0.9924	1.02865	1.09712	1.08153	1.11026	1.109	1.05712	1.05027	1.01665	1.05859	0.951049	1.04122	0.979122	0.912416	1.29525	1.30709	0.654536	0.610119	1.44931	1.23688	1.23103	1.03223	1.00861	0.957766	1.04521	1.00328	0.545932	0.872329	0.801641	1.04243	0.988286	1.05439	1.02703
654.004	0.972165	1.05131	1.10429	0.994507	1.13166	1.07489	1.08865	1.06963	1.07097	1.26304	1.7505	1.10667	1.06732	1.11007	1.21507	1.01246	1.07332	1.07751	1.16078	1.14866	1.16566	1.15143	1.12326	1.10686	1.09977	1.07124	0.962248	1.02969	0.971157	0.916994	1.30882	1.30038	0.661669	0.613886	1.42297	1.208	1.25955	1.02676	0.982181	0.942785	1.03654	1.00828	0.556443	0.871592	0.794423	1.03332	0.989091	1.04964	1.01818
656.004	0.951899	1.04617	1.07534	0.984969	1.04774	1.06741	1.0893	1.00794	1.08558	1.215	1.71117	1.05512	1.04052	1.05418	1.14142	0.980599	1.01203	1.01977	1.10435	1.10665	1.08966	1.08605	1.04081	1.02887	1.03609	1.04082	0.92766	1.03671	0.96435	0.926884	1.28289	1.31473	0.66147	0.609237	1.32313	1.19095	1.2414	1.05281	1.01698	0.956502	1.0316	1.0043	0.555272	0.870517	0.782265	1.02817	0.995526	1.04063	1.01352
658.004	0.97148	1.05978	1.08847	0.981554	1.06544	1.06352	1.08	1.0156	1.08992	1.24507	1.67993	1.07218	1.02869	1.07318	1.14151	0.976461	0.993607	1.00819	1.0939	1.10966	1.09852	1.10021	1.05492	1.0146	1.03175	1.03886	0.933711	1.03441	0.932349	0.910495	1.28227	1.32178	0.655764	0.603095	1.41624	1.25962	1.28771	1.05495	0.995235	0.936197	1.03194	0.996576	0.56123	0.871745	0.802363	1.0216	0.992559	1.05667	1.01123
660.004	0.961223	1.03789	1.09444	0.977509	1.06676	1.04684	1.06966	1.01028	1.08607	1.23835	1.68071	1.08525	1.05169	1.05321	1.1363	0.984114	0.989315	1.02075	1.1259	1.10494	1.10505	1.09777	1.02475	1.05016	0.941455	1.06899	0.922683	1.04231	0.945472	0.9013	1.28346	1.2949	0.648864	0.600041	1.38868	1.24258	1.28783	1.04438	0.99972	0.922751	1.03701	0.996623	0.556365	0.864745	0.780897	1.03882	0.979136	1.05838	1.0179
662.004	0.984314	1.05789	1.08249	0.955834	1.04183	1.05347	1.08095	1.00195	1.10785	1.24124	1.69143	1.04606	1.0017	1.05291	1.13643	0.988564	1.00827	1.0081	1.10333	1.08672	1.10948	1.09499	1.043	1.056	1.05223	1.05036	0.93901	1.00756	0.967859	0.91164	1.31785	1.30004	0.662664	0.602077	1.44425	1.24648	1.26677	1.04264	0.977135	0.932452	1.04603	0.995975	0.549549	0.868552	0.791991	1.04597	0.982102	1.04021	1.00505
664.004	0.965364	1.05044	1.07418	0.947743	1.08873	1.041	1.07253	1.01731	1.09104	1.24555	1.68492	1.05821	1.0043	1.05233	1.14975	0.974458	0.994858	1.03541	1.10208	1.08223	1.10391	1.07284	1.05844	1.0274	1.04282	1.05936	0.916115	1.00184	0.953858	0.917729	1.33674	1.29404	0.657058	0.611986	1.4462	1.21252	1.26406	1.07014	1.00933	0.930737	1.04911	1.01092	0.547051	0.867508	0.789712	1.04873	0.967171	1.04756	1.01247
666.004	0.951927	1.04911	1.07403	0.976767	1.06764	1.05011	1.06498	1.00056	1.08414	1.2296	1.68121	1.05072	1.01132	1.04448	1.14105	0.962889	0.986453	1.00511	1.09427	1.07741	1.08308	1.10055	1.05612	1.06623	1.0063	1.04893	0.912802	1.03086	0.938665	0.911149	1.31779	1.28672	0.661602	0.600719	1.37657	1.22281	1.27593	1.04634	0.996036	0.92627	1.03928	1.01106	0.556755	0.866925	0.798488	1.03659	0.990247	1.05891	1.01099
668.004	0.974578	1.07628	1.0904	0.981591	1.06379	1.04701	1.07189	1.00953	1.08163	1.20246	1.67462	1.05921	1.02518	1.05954	1.11378	0.963601	0.994233	1.00188	1.08827	1.098	1.09354	1.07577	1.03491	1.0444	1.05408	1.03184	0.907592	1.00752	0.949016	0.893085	1.30888	1.28028	0.662763	0.611748	1.38235	1.25477	1.17547	1.05039	1.0008	0.932678	1.03136	0.995929	0.549679	0.869627	0.797842	1.03924	0.977678	1.06105	1.00676
670.004	0.958673	1.04698	1.07932	0.974911	1.037	1.05723	1.10899	0.987217	1.09512	1.2444	1.66912	1.07663	1.01632	1.04332	1.14396	0.975571	1.01019	1.0023	1.09129	1.08657	1.09359	1.07688	1.05396	1.03282	1.06316	1.054	0.902733	1.03725	0.957648	0.894107	1.30312	1.32873	0.65583	0.608423	1.37002	1.23206	1.26361	1.07017	0.994234	0.934573	1.0309	1.00139	0.553399	0.866894	0.787052	1.04385	0.975617	1.07621	1.01185
672.004	0.984615	1.03196	1.08847	0.963406	1.08318	1.02322	1.08669	0.960937	1.09888	1.24029	1.66084	1.03209	1.0047	1.05477	1.10991	0.95034	0.966468	0.970426	1.0734	1.07206	1.08121	1.06401	0.985372	1.00008	0.981948	1.0629	0.906959	1.00589	0.942349	0.909351	1.29347	1.25574	0.655299	0.600041	1.37431	1.23248	1.28742	1.08191	0.985464	0.912734	1.02025	1.00315	0.535396	0.866894	0.777858	1.0362	0.961289	1.07621	0.999143
674.004	0.948718	1.02679	1.06423	0.969826	1.04869	1.0186	1.12222	1.00651	1.09176	1.22308	1.63322	1.06113	1.00586	1.04848	1.12244	0.956036	1.01006	1.00461	1.07445	1.08476	1.09249	1.07261	1.02749	1.05529	1.02983	1.06657	0.90555	1.00952	0.940805	0.901708	1.25046	1.29241	0.653342	0.613208	1.33669	1.22743	1.25527	1.03262	0.994995	0.938453	1.02921	1.0025	0.545568	0.86542	0.798602	1.04808	0.984918	1.03657	1.00619
676.004	0.950939	1.07261	1.08533	0.976024	1.03567	1.03246	1.09639	0.98154	1.10538	1.22387	1.63542	1.0488	1.02243	1.05101	1.1627	0.967027	0.99924	1.00909	1.08955	1.10157	1.0744	1.07242	1.02004	1.0103	1.07663	1.02941	0.90069	1.01153	0.932664	0.910373	1.25925	1.26375	0.66618	0.609067	1.30147	1.2391	1.28885	1.04572	1.00132	0.930196	1.01967	1.0062	0.56365	0.870609	0.79032	1.03355	0.95787	1.07569	0.995907
678.004	0.971589	1.01093	1.05799	0.965707	1.04367	1.02665	1.0757	1.01358	1.10413	1.22094	1.64252	1.07689	1.01447	1.04234	1.13988	0.947715	1.01095	1.01121	1.11816	1.10004	1.08345	1.07573	1.02891	1.00937	1.02564	1.05528	0.893128	1.01061	0.951051	0.897621	1.26959	1.24831	0.652513	0.609848	1.33792	1.21635	1.25202	1.06321	0.991311	0.915441	1.02461	0.997918	0.547884	0.856516	0.802325	1.05308	0.957418	1.07663	0.996668
680.004	0.978829	1.06866	1.05373	1.0088	1.04448	1.03368	1.10373	1.00254	1.10874	1.20171	1.62108	1.05438	1.01458	1.04185	1.12386	0.979086	0.996244	1.01435	1.0866	1.11674	1.06769	1.07669	1.03079	1.04319	1.01245	1.03184	0.905902	0.999123	0.929576	0.896354	1.28346	1.26436	0.661669	0.611952	1.33073	1.24041	1.3021	1.02862	0.952629	0.923743	1.02653	1.00551	0.546895	0.865359	0.800084	1.03605	0.97059	1.03849	1.00309
682.004	0.965529	1.05458	1.07629	0.964408	1.09719	1.01116	1.07336	1.0004	1.10543	1.20764	1.63716	1.05377	1.02898	1.02909	1.12898	0.951497	0.990924	0.996412	1.07646	1.08806	1.06276	1.05476	1.03068	1.02438	0.999451	1.0486	0.902381	1.01128	0.951402	0.903425	1.28212	1.25465	0.654503	0.604554	1.36304	1.2589	1.27924	1.06906	0.983342	0.918238	1.02816	1.01138	0.545542	0.864192	0.802895	1.04489	0.965663	1.06603	1.01199
684.004	0.95519	1.00673	1.09452	0.967043	1.05687	0.998365	1.0893	0.997856	1.1044	1.22129	1.62278	1.05581	1.02156	1.04663	1.11578	0.960575	1.00335	0.979367	1.05922	1.09151	1.06294	1.07905	1.02321	0.992607	0.970429	1.04839	0.883694	1.01566	0.946805	0.898071	1.27995	1.25152	0.653641	0.606794	1.3521	1.25547	1.27289	1.01123	0.980979	0.904825	1.01746	0.990654	0.549575	0.858389	0.800426	1.03021	0.965713	1.06802	1.00819
686.004	0.960428	1.04288	1.06521	0.958061	1.10803	1.03233	1.06445	1.00202	1.10493	1.20076	1.60872	1.06121	1.01744	1.03342	1.12215	0.955636	0.984128	1.00694	1.0976	1.08687	1.07619	1.05937	1.04803	1.03639	1.00349	1.07366	0.898235	1.00735	0.930313	0.892799	1.27487	1.25939	0.677857	0.611307	1.39278	1.24506	1.27409	1.02714	0.989429	0.927398	1.03002	1.01601	0.558134	0.86281	0.801299	1.0475	0.978131	1.05213	1.00167
688.004	0.976032	1.02114	1.0822	0.979439	1.02093	1.01247	1.06743	0.979595	1.09503	1.20135	1.62058	1.06544	1.01443	1.0573	1.12219	0.967873	0.99924	1.03636	1.0881	1.08331	1.07376	1.08004	1.01392	1.0659	1.04495	1.06454	0.896253	1.00597	0.94691	0.917157	1.27553	1.27271	0.661138	0.606794	1.34672	1.2156	1.30155	1.05456	0.983863	0.899603	1.02182	1.00356	0.55483	0.860077	0.804719	1.04708	0.970791	1.05835	1.00071
690.004	0.973591	1.03917	1.08785	0.983744	1.05956	1.03409	1.07495	1.02473	1.09324	1.23142	1.59484	1.06282	1.01961	1.0285	1.10175	0.940328	1.00143	0.997458	1.10147	1.11084	1.08459	1.07596	1.0321	1.03311	1.07113	1.0884	0.901359	1.0048	0.915822	0.891654	1.26709	1.27544	0.655432	0.608423	1.33782	1.23769	1.31332	1.03498	0.965803	0.912914	1.02124	0.996437	0.536879	0.856976	0.792105	1.0364	0.964909	1.07417	1.00995
692.004	0.981297	1.04419	1.07604	0.953979	1.05071	1.02072	1.07408	1.01235	1.09369	1.2023	1.59929	1.06809	1.01975	1.03898	1.12602	0.962221	1.03259	0.991328	1.10303	1.08858	1.07692	1.07558	1.05815	1.04192	0.985312	1.05838	0.910938	1.00514	0.932349	0.898275	1.26133	1.27213	0.661271	0.605504	1.33237	1.25279	1.2692	1.0099	0.977536	0.928707	1.01449	1.02253	0.543175	0.8567	0.791649	1.02794	0.974008	1.04967	1.0148
694.004	0.985493	1.05695	1.06725	0.960288	1.03349	1.01173	1.08492	1.02104	1.10068	1.20966	1.60707	1.04907	1.014	1.03854	1.11024	0.955502	1.01976	1.04312	1.10024	1.07637	1.06641	1.08631	1.05367	1.04673	1.03583	1.05165	0.891288	0.985508	0.927296	0.893371	1.29106	1.24007	0.667109	0.608389	1.38554	1.24707	1.26411	1.02244	0.982381	0.916479	1.0149	1.01282	0.5451	0.85016	0.802173	1.0372	0.962496	1.05145	1.00847
696.004	0.968847	1.05699	1.0842	0.976061	1.05133	1.02199	1.08824	1.02549	1.11228	1.18845	1.60698	1.06073	1.02847	1.03752	1.10783	0.961598	1.02405	1.02243	1.09108	1.09452	1.06924	1.06375	1.046	1.01279	1.02612	1.06433	0.915587	0.989058	0.931612	0.894883	1.30769	1.23397	0.615591	0.58253	1.32892	1.21021	1.25611	1.0603	0.994154	0.937596	1.00122	1.00435	0.518199	0.850252	0.788952	1.02959	0.965009	1.06473	0.995621
698.004	0.971918	1.0195	1.0775	0.98289	1.03695	1.0336	1.10342	0.982175	1.10534	1.1991	1.58376	1.04571	1.01317	1.0496	1.12032	0.945401	1.01851	1.01477	1.08647	1.08902	1.06331	1.05933	1.01519	1.01205	1.03588	1.06914	0.905832	1.00906	0.94291	0.900278	1.30508	1.2721	0.67371	0.608049	1.41423	1.20866	1.32475	1.02706	0.98126	0.919547	1.02025	1.01781	0.550693	0.856086	0.810797	1.02102	0.955005	1.09138	1.01085
700.004	0.979926	1.02424	1.07188	0.960622	1.0294	1.02101	1.10021	1.00992	1.113	1.19554	1.56677	1.03953	0.998879	1.04288	1.11607	0.9535	1.04216	0.999342	1.10676	1.07711	1.0544	1.05773	1.04387	1.02525	0.96401	1.07045	0.90872	1.00601	0.941296	0.902526	1.28758	1.26736	0.671919	0.610866	1.39742	1.2246	1.28401	1.01316	0.971289	0.914629	1.01635	1.0248	0.546921	0.855717	0.798982	1.05292	0.964255	1.07674	1.0158
702.004	0.975675	1.1019	1.06022	0.969938	1.05846	1.01643	1.11293	1.06356	1.11448	1.19736	1.58843	1.04188	0.987736	1.01155	1.0689	0.962622	1.03197	0.986962	1.11789	1.10461	1.04567	1.05511	1.10791	1.08349	1.08536	1.05328	0.942914	0.997118	0.928875	0.916054	1.29054	1.3012	0.683397	0.605369	1.37961	1.22748	1.31459	1.05279	0.993193	0.910071	1.01751	1.00153	0.544137	0.847734	0.815433	1.04735	0.957619	1.04755	0.992147
704.004	0.967448	1.05493	1.09193	0.988198	1.0458	1.00666	1.10897	0.995117	1.10314	1.18438	1.57456	1.07628	1.04063	1.0573	1.11844	0.957638	1.0313	1.0096	1.07534	1.08294	1.07536	1.07798	1.04773	1.0423	0.991879	1.08413	0.916749	0.996701	0.923085	0.899869	1.30443	1.28604	0.665649	0.609271	1.37022	1.23405	1.25596	1.02856	0.96272	0.912643	1.02002	1.00208	0.551708	0.848809	0.80829	1.03732	0.963401	1.05685	1.00176
706.004	0.97477	1.01675	1.07717	0.9663	1.02495	1.01459	1.12282	0.993688	1.11501	1.19835	1.56544	1.04998	1.00875	1.03157	1.08705	0.951898	1.02387	1.0142	1.10136	1.10479	1.05718	1.0596	1.04342	1.01161	1.03394	1.0629	0.894563	0.983545	0.934068	0.8966	1.29053	1.26017	0.676563	0.60961	1.35606	1.21591	1.289	1.04483	0.978216	0.903862	1.0185	1.00694	0.548742	0.853077	0.807796	1.04009	0.949022	1.0855	1.0049
708.004	0.981407	1.03865	1.0943	0.983002	1.03062	1.02882	1.1263	0.999365	1.11018	1.19304	1.5697	1.0502	1.03871	1.04156	1.10741	0.955413	1.03411	1.04064	1.07333	1.07878	1.04691	1.0387	1.05299	1.0357	1.00842	1.07188	0.912136	0.994404	0.932033	0.912661	1.30808	1.25762	0.675303	0.606251	1.3936	1.2297	1.29898	1.02284	0.960998	0.908808	1.0121	1.01388	0.539688	0.852217	0.791383	1.01591	0.96154	1.07594	0.992099
710.004	0.973783	1.07281	1.04247	0.975913	1.03695	1.00777	1.08803	1.02668	1.09216	1.19641	1.56448	1.05298	1.01559	1.05667	1.09983	0.956882	1.04471	1.02551	1.07778	1.08776	1.04545	1.04932	1.03053	1.05816	0.987539	1.04994	0.901309	1.00013	0.913892	0.899706	1.30039	1.24099	0.668005	0.600414	1.42306	1.23012	1.28863	0.987991	0.975654	0.915982	1.01926	1.01592	0.547779	0.85323	0.809202	1.04608	0.949575	1.08686	1.00957
712.004	0.995914	1.04895	1.05508	0.979921	0.996124	1.00106	1.09511	0.997301	1.09956	1.18212	1.53563	1.07005	1.03636	1.03245	1.09109	0.959596	1.01516	1.00667	1.08416	1.09789	1.05367	1.06576	1.01331	1.01733	1.00995	1.05929	0.899739	0.98484	0.935121	0.895905	1.26472	1.26055	0.672748	0.604724	1.39457	1.20777	1.29903	1.0635	0.989148	0.896535	1.02077	0.988295	0.547415	0.841102	0.791231	1.02379	0.955105	1.07107	0.999334
714.004	0.972988	1.03948	1.07236	0.964111	0.965125	1.01647	1.11365	0.925605	1.10829	1.19027	1.54699	1.00575	0.97276	1.01013	1.05504	0.923597	0.973264	0.918483	1.00747	1.04865	1.03234	1.03151	0.90784	0.892253	0.839794	1.06229	0.915057	0.991397	0.927541	0.890306	1.28708	1.25206	0.667607	0.609271	1.3399	1.24537	1.28173	1.02993	0.95351	0.907138	1.02706	0.983344	0.556053	0.843159	0.800767	1.02221	0.952189	1.09443	0.995098
716.004	0.965995	1.00659	1.05923	0.962181	1.05797	1.02747	1.08556	1.02509	1.0906	1.2186	1.51589	1.07972	1.02764	1.03425	1.07789	0.952387	1.02106	1.01411	1.09909	1.11003	1.04558	1.05621	1.02778	1.03137	1.01822	1.04748	0.930659	0.978116	0.912313	0.890428	1.27529	1.27758	0.670559	0.610425	1.35025	1.23285	1.30246	0.999474	0.977776	0.919502	1.01396	1.00079	0.549158	0.842268	0.817636	1.02429	0.947263	1.04398	1.00738
718.004	0.985082	1.04477	1.07877	0.967525	1.02841	1.00033	1.11131	0.991703	1.11667	1.18011	1.49908	1.04889	1.02084	1.03172	1.0948	0.947715	1.04484	0.996053	1.08144	1.07952	1.04234	1.0521	1.06071	1.0476	1.01817	1.04524	0.911959	1.00409	0.916909	0.893575	1.28672	1.25779	0.67517	0.609169	1.38043	1.23066	1.25745	1.01169	0.965483	0.919682	1.01449	1.01476	0.5419	0.84276	0.807036	1.03398	0.952742	1.066	1.01371
720.004	0.978802	1.04278	1.04791	0.96849	1.02919	1.00123	1.06834	1.00774	1.09942	1.18596	1.52917	1.05294	1.00991	1.04458	1.08726	0.95083	1.0148	1.01893	1.07191	1.08776	1.04554	1.05964	1.01794	1.01807	0.991403	1.07619	0.919038	0.986385	0.916839	0.886791	1.24223	1.2324	0.661834	0.6128	1.34929	1.21298	1.32579	1.03816	0.986025	0.917381	1.00646	0.993523	0.558811	0.848624	0.801261	1.04082	0.951838	1.08367	1.00286
722.004	0.997312	1.06123	1.05184	0.959137	1.05518	0.993419	1.11361	1.00631	1.09754	1.19542	1.50746	1.06587	1.02319	1.03245	1.09734	0.94242	1.02356	1.00147	1.08942	1.09774	1.04211	1.04692	1.04699	1.04697	0.983455	1.0852	0.906642	1.00656	0.915225	0.890592	1.27139	1.24245	0.629391	0.587451	1.34703	1.14839	1.19657	0.957387	0.938173	0.890985	0.987781	0.960905	0.519369	0.826701	0.760305	0.991622	0.937057	1.04967	0.951594
724.004	0.97573	1.03473	1.06944	0.966894	1.0504	1.01026	1.08196	0.994363	1.1026	1.18541	1.50724	1.0512	1.02851	1.03308	1.09659	0.933743	1.04721	0.995156	1.0769	1.08813	1.03809	1.02915	1.03768	1.01566	1.02182	1.06762	0.93485	0.990102	0.919155	0.887813	1.27954	1.22214	0.669199	0.608389	1.39694	1.24811	1.28785	1.03438	0.984984	0.934708	1.03369	0.998288	0.539064	0.839382	0.800388	1.04962	0.945302	1.07897	0.993337
726.004	0.988619	1.03264	1.05646	0.984561	1.01889	0.99955	1.10116	1.00103	1.0979	1.17757	1.49515	1.0522	1.0263	1.03216	1.08156	0.953099	1.04028	1.02425	1.11324	1.08869	1.03659	1.03874	1.05218	1.05541	1.02	1.05787	0.920094	0.988724	0.912032	0.88724	1.28453	1.28028	0.681174	0.617619	1.36277	1.22247	1.28071	1.05406	0.969727	0.908266	1.02799	1.01767	0.541666	0.845278	0.814179	1.02275	0.937912	1.09299	1.01675
728.004	0.974441	1.03372	1.05034	0.980701	1.01139	0.988555	1.09045	0.99206	1.09418	1.18897	1.5202	1.10283	1.02073	1.04034	1.09559	0.942464	1.02128	0.990401	1.10225	1.0734	1.05714	1.05324	1.03149	1.00773	0.988772	1.04654	0.933496	1.00543	0.930524	0.890674	1.26516	1.25656	0.679018	0.610934	1.40842	1.22379	1.33884	1.06394	0.97241	0.920224	1.01338	1.00796	0.549679	0.834132	0.803503	1.0359	0.956815	1.08118	1.01033
730.004	0.991937	1.04982	1.06051	0.989385	1.05795	0.999223	1.11588	1.00298	1.10534	1.19209	1.51873	1.07632	1.02554	1.05033	1.07777	0.94331	1.05602	1.01148	1.10374	1.10969	1.03933	1.03425	1.04571	1.03742	0.995743	1.05777	0.927839	0.997202	0.918453	0.893534	1.25702	1.24828	0.678885	0.611171	1.36313	1.25865	1.30563	1.07065	0.966724	0.911199	1.01612	1.00231	0.54921	0.837908	0.802933	1.04577	0.945151	1.0955	1.0128
732.004	0.976142	1.02715	1.06368	0.96463	1.05028	0.999591	1.14318	1.01123	1.10207	1.19708	1.49698	1.0785	1.00648	1.03196	1.10271	0.933476	1.04453	1.02993	1.10757	1.08965	1.03987	1.05176	1.04574	1.02897	0.977325	1.05699	0.922182	0.995489	0.917857	0.886382	1.25536	1.26273	0.665052	0.612461	1.41077	1.27753	1.24544	1.03178	0.988508	0.920495	1.01414	0.994726	0.550043	0.841869	0.799628	1.0251	0.943894	1.06972	1.00524
734.004	0.980529	1.0426	1.05245	0.969381	0.97753	0.970937	1.10655	1.0075	1.09534	1.18026	1.4875	1.0596	1.00373	1.04541	1.0766	0.943577	1.04194	1.00619	1.10469	1.09054	1.03353	1.03216	1.03654	1.01092	1.02017	1.0355	0.928125	0.968635	0.902874	0.905182	1.28099	1.23615	0.671388	0.604656	1.37419	1.23888	1.3719	1.02313	0.956073	0.898024	1.01239	0.990192	0.541457	0.84061	0.812013	1.03913	0.947363	1.06436	1.01014
736.004	0.996462	1.03864	1.04691	0.995917	0.987846	0.985284	1.09819	1.01588	1.08607	1.17817	1.46556	1.06731	1.0114	1.02972	1.10533	0.94816	1.06282	1.0035	1.10744	1.0983	1.02256	1.05237	1.06376	1.04924	0.961299	1.06116	0.937245	1.03207	0.909751	0.88626	1.29168	1.2509	0.665815	0.607031	1.33952	1.25249	1.27526	1.0555	0.965042	0.910477	1.02048	1.0087	0.548872	0.836742	0.795183	1.05069	0.945352	1.04467	1.01242
738.004	0.984533	1.02294	1.0386	0.949599	1.01612	0.984957	1.12939	0.999722	1.08871	1.17381	1.45512	1.09008	1.00213	1.05384	1.10108	0.964535	1.03648	0.987112	1.08277	1.08305	1.03362	1.05834	1.06685	1.00801	0.982194	1.0527	0.944675	1.03613	0.906067	0.891368	1.25943	1.2417	0.663294	0.613615	1.35845	1.24702	1.29089	1.03298	0.963801	0.907003	1.01629	1.00398	0.545724	0.841869	0.812469	1.02279	0.954804	1.07557	0.995621
740.004	0.987851	1.06867	1.04761	1.00653	1.00983	0.966849	1.1172	1.01084	1.09306	1.17753	1.45503	1.08768	0.996925	1.04604	1.11307	0.942286	1.02915	0.991208	1.07917	1.11274	1.03407	1.03867	1.02856	1.03337	1.00362	1.0769	0.951895	0.990102	0.952735	0.898888	1.25792	1.21679	0.67663	0.602891	1.42969	1.21771	1.36631	1.02051	0.973011	0.916073	1.01676	1.0142	0.540911	0.832197	0.809772	1.02102	0.953949	1.09409	1.00762
742.004	0.97488	1.05127	1.02147	0.980961	1.0341	0.96689	1.10874	0.999921	1.094	1.15257	1.44798	1.0684	0.998698	1.04707	1.10695	0.9535	1.05177	0.991149	1.10666	1.11749	1.02599	1.0287	1.08387	1.02841	0.998419	1.06272	0.921865	0.97586	0.929682	0.892594	1.24437	1.25257	0.670459	0.612054	1.29935	1.21868	1.30199	1.00257	0.97205	0.928797	1.02543	1.00523	0.546557	0.828298	0.808366	1.04435	0.939571	1.1447	1.00233
744.004	0.969011	1.04586	1.05023	0.967637	1.00331	0.984344	1.09568	1.00179	1.10484	1.17279	1.44166	1.06491	1.02333	1.04634	1.09242	0.945935	1.02048	1.01352	1.08144	1.08947	1.01854	1.02919	1.04216	1.03371	1.01422	1.07439	0.917528	0.997578	0.925261	0.891	1.25803	1.22412	0.673047	0.613275	1.3881	1.26501	1.29767	1.0309	0.965963	0.916795	1.01984	1.01642	0.55215	0.834899	0.803997	1.02833	0.945604	1.10689	1.00619
746.004	0.977376	1.02011	1.03999	0.971608	1.02554	0.983936	1.10768	1.01012	1.11076	1.16072	1.42228	1.07802	1.01809	1.03162	1.11207	0.955324	1.05736	0.970635	1.10388	1.11006	1.03001	1.03501	1.06828	1.02722	1.01799	1.05483	0.964115	0.997035	0.913786	0.887077	1.26977	1.23366	0.687411	0.623693	1.37267	1.24208	1.31149	1.01495	0.969647	0.914493	1.03549	1.00481	0.558654	0.830263	0.818016	1.03628	0.960635	1.10697	1.01656
748.004	0.980365	1.06981	1.05267	0.969938	0.998868	0.970487	1.08837	1.00127	1.09261	1.19767	1.42009	1.07963	1.0157	1.04867	1.07311	0.952209	1.03666	0.989534	1.08131	1.10617	1.01567	1.01587	1.03515	1.02926	0.984957	1.06963	0.924115	0.981331	0.926629	0.885279	1.23317	1.231	0.660474	0.618162	1.36101	1.20868	1.27247	1.01102	0.965563	0.915125	1.01519	0.998612	0.548118	0.834684	0.802021	1.02079	0.950078	1.10457	0.986197
750.004	0.992349	1.02365	1.06211	0.954313	1.021	0.978049	1.12634	1.00937	1.10529	1.16606	1.40571	1.08764	0.997757	1.05535	1.0831	0.945802	1.0473	0.978499	1.09644	1.07633	1.01626	1.02679	1.05291	1.01353	0.996968	1.03709	0.950681	0.984213	0.906277	0.893821	1.23335	1.25387	0.627567	0.592405	1.33139	1.20532	1.24816	0.976766	0.932447	0.898746	0.983999	0.944157	0.5048	0.819485	0.750085	0.996541	0.92851	1.04773	1.03651
752.004	0.963883	1.03416	1.04586	0.979105	0.984421	0.977681	1.07766	1.00476	1.09279	1.15704	1.41258	1.07436	1.00148	1.05691	1.08439	0.946336	1.05982	1.00679	1.10007	1.10372	1.03435	1.02851	1.03394	1.03407	1.0143	1.06091	0.947704	1.00313	0.918102	0.880783	1.29235	1.25492	0.681473	0.609814	1.36904	1.26981	1.28854	1.02395	0.960117	0.926135	1.00599	1.00467	0.55816	0.832996	0.813989	1.04101	0.942336	1.10701	1.01014
754.004	0.967009	1.05622	1.06685	0.960474	1.01453	0.958429	1.09425	0.97757	1.09897	1.17848	1.41088	1.06217	0.995044	1.04341	1.09405	0.951008	1.03818	0.984002	1.09522	1.11021	1.02535	1.03163	1.05937	1.03259	0.997989	1.06838	0.94052	0.989935	0.916278	0.897662	1.27591	1.22763	0.685321	0.609848	1.31146	1.24658	1.3478	1.02033	0.948825	0.911064	1.01751	0.99306	0.554232	0.826578	0.797842	1.03678	0.939219	1.07898	0.995764
756.004	0.975867	1.01006	1.05931	0.973204	1.01	0.965296	1.11854	1.0183	1.08522	1.17749	1.40374	1.08816	0.987194	1.04507	1.08014	0.934143	1.04802	0.982536	1.08759	1.0862	1.01768	1.02242	1.06759	1.01871	0.984223	1.04978	0.973729	1.00079	0.909085	0.891981	1.27202	1.22937	0.67872	0.620741	1.3332	1.26004	1.36577	0.993783	0.965563	0.912914	1.01687	0.992921	0.561048	0.82228	0.795449	1.02441	0.951938	1.09393	1.01152
758.004	1.00732	1.02904	1.06168	0.986082	1.01802	0.988064	1.11371	0.996387	1.09888	1.1623	1.40245	1.06252	1.01733	1.06246	1.07169	0.930405	1.02186	0.993062	1.07398	1.12109	1.02124	1.02192	1.05622	1.02115	0.99705	1.01906	0.956661	0.986761	0.936945	0.885606	1.24957	1.2463	0.679715	0.610493	1.29494	1.24137	1.3073	0.993606	0.968686	0.910297	1.02153	1.00412	0.552541	0.819086	0.78994	1.03251	0.968378	1.12494	1.01123
760.004	0.96679	1.07201	1.06842	0.988829	1.01705	0.973062	1.07801	0.997261	1.10592	1.16657	1.3927	1.0741	0.994031	1.04682	1.07569	0.947003	1.03751	1.00248	1.09794	1.09444	1.01571	1.02485	1.04419	1.03213	1.03359	1.0587	0.956754	0.986218	0.91119	0.904528	1.26314	1.22207	0.677691	0.618434	1.39087	1.22136	1.35639	1.01479	0.961158	0.904341	1.01234	0.997687	0.546947	0.821328	0.806162	1.0256	0.960233	1.07647	1.00352
762.004	0.980913	1.06323	1.0651	0.963628	0.987748	0.986879	1.09098	0.993926	1.0953	1.17093	1.39265	1.07549	1.03281	1.03347	1.08489	0.935923	1.02955	0.96292	1.09373	1.07696	1.02608	1.01385	1.04066	1.08392	0.973097	1.03713	0.967319	0.990144	0.915576	0.890265	1.27104	1.23383	0.683331	0.618162	1.30211	1.24678	1.35768	1.01198	0.955672	0.869506	0.994705	1.00736	0.545698	0.822494	0.816724	1.03036	0.940626	1.10546	0.995621
764.004	0.975867	1.05185	1.02016	0.964296	1.03363	0.984426	1.09509	0.993807	1.09158	1.19605	1.38537	1.07301	1.0068	1.03966	1.07356	0.944467	1.04444	0.976915	1.10381	1.09719	1.01507	1.03513	1.04472	1.04455	1.0344	1.08891	0.943201	0.997202	0.914243	0.898807	1.2504	1.2079	0.672483	0.616126	1.34265	1.2007	1.38696	0.981785	0.960037	0.891977	1.00722	1.00546	0.546192	0.818165	0.795221	1.03424	0.951134	1.07173	1.0199
766.004	0.968737	1.04202	1.05927	0.986936	0.979537	0.972858	1.10819	1.00238	1.08836	1.17635	1.37818	1.09121	1.01096	1.05096	1.07423	0.935523	1.0296	0.974163	1.1054	1.11396	1.02238	1.02165	1.04701	1.03727	0.997764	1.04684	0.974312	0.979076	0.913155	0.895987	1.2739	1.22238	0.673777	0.613717	1.34789	1.217	1.32873	0.978691	0.949345	0.908943	1.00524	1.00019	0.547597	0.824337	0.802477	1.04243	0.952541	1.09057	1.00776
768.004	0.987988	1.01723	1.03583	0.961364	1.00193	0.974698	1.09972	1.00429	1.1005	1.17417	1.34356	1.07493	1.003	1.04892	1.0704	0.94104	1.01784	0.971412	1.13051	1.09559	1.01795	1.02086	1.06066	1.04051	1.01241	1.0723	0.972486	0.976612	0.914944	0.896559	1.28806	1.22088	0.689468	0.612088	1.37325	1.23956	1.29062	0.994069	0.942458	0.8913	1.00256	0.996021	0.541275	0.824337	0.796892	1.03728	0.938364	1.10377	1.00462
770.004	0.981736	1.06725	1.03682	0.985117	0.985249	0.979439	1.09908	1.02001	1.09579	1.18086	1.36073	1.08298	0.99508	1.06066	1.05641	0.924309	1.03952	0.973266	1.11535	1.09533	1.01393	1.01861	1.05042	1.01554	0.942146	1.08663	0.981436	0.987554	0.909225	0.884298	1.22771	1.23969	0.691159	0.609169	1.33296	1.20146	1.37412	1.01393	0.970929	0.895542	0.998487	1.00328	0.556937	0.824367	0.793207	1.01587	0.948168	1.10439	0.993908
772.004	0.983875	1.01523	1.06132	0.990796	0.961901	0.967095	1.10456	0.999563	1.09234	1.18212	1.35666	1.06487	1.01888	1.04068	1.05841	0.940862	1.04283	0.988966	1.08843	1.08164	1.0217	1.01678	1.04879	1.03346	0.990002	1.05279	0.985209	0.989768	0.902067	0.900809	1.26792	1.25118	0.679748	0.62573	1.34242	1.23646	1.38919	0.961858	0.96284	0.909846	1.00815	0.986583	0.54536	0.822126	0.791915	1.03321	0.950631	1.10239	0.998953
774.004	0.981352	1.00708	1.05187	1.00178	0.985925	0.968975	1.14707	1.01838	1.09965	1.15482	1.34663	1.07031	1.00919	1.07425	1.08414	0.930583	1.03362	0.965222	1.12651	1.10787	1.02293	1.02405	1.01289	1.05065	0.97297	1.06785	0.961458	0.992524	0.908699	0.882581	1.29216	1.21352	0.680113	0.613717	1.33776	1.21894	1.3667	1.03783	0.960758	0.881283	0.998022	0.9969	0.544918	0.818288	0.786178	1.03305	0.953346	1.09853	1.00119
776.004	0.984753	1.04265	1.053	0.971756	0.9729	0.955976	1.11018	1.0083	1.09382	1.14477	1.35258	1.0899	1.01755	1.06202	1.0739	0.925689	1.04784	0.985497	1.13333	1.12621	1.01283	1.02675	1.04508	1.02268	0.982618	1.05663	0.964358	0.985925	0.913436	0.89472	1.24387	1.23673	0.676696	0.616397	1.33843	1.2103	1.31527	1.00136	0.933568	0.904611	0.99488	0.99579	0.544892	0.82013	0.790433	1.02556	0.942185	1.07946	1.0089
778.004	0.973893	1.04744	1.06087	0.99807	0.973998	0.968689	1.12766	1.02688	1.10336	1.17148	1.3306	1.10175	1.00232	1.0555	1.0853	0.938637	1.03371	0.998415	1.11558	1.10847	1.02416	1.03494	1.08651	1.04291	0.934342	1.07174	0.98763	0.978659	0.897891	0.891573	1.26727	1.22075	0.669166	0.619825	1.36016	1.20029	1.31719	0.971737	0.939174	0.889315	1.00012	1.02059	0.550563	0.821481	0.803161	1.02218	0.939219	1.0952	0.994479
780.004	0.989415	1.03287	1.0413	0.969641	0.968949	0.956221	1.12486	1.00552	1.08558	1.15209	1.32877	1.06483	0.9877	1.05267	1.05008	0.94727	1.02307	0.980383	1.11039	1.12079	1.00699	1.02124	1.04332	1.01895	0.990567	1.0599	0.984723	0.986719	0.904733	0.895741	1.27517	1.21093	0.679516	0.610221	1.3643	1.24794	1.27519	1.01235	0.942418	0.897347	0.98266	0.993985	0.551474	0.81924	0.794081	1.01956	0.94686	1.12529	1.01442
782.004	0.953736	1.03621	1.06576	0.981814	0.984279	0.970937	1.11115	0.998174	1.10847	1.15775	1.3099	1.10179	1.01429	1.0629	1.05042	0.923197	1.05365	0.977812	1.13917	1.1094	1.01585	1.01629	1.05924	1.05366	0.982675	1.08244	0.955762	1.00267	0.894768	0.893534	1.28447	1.25625	0.681672	0.619825	1.35712	1.2395	1.39995	1.00363	0.941457	0.901092	0.992959	1.00985	0.557822	0.815893	0.793207	1.03132	0.933035	1.12963	0.990909
784.004	0.975237	1.05059	1.03008	0.971088	0.980824	0.962067	1.13019	1.005	1.09118	1.16195	1.30903	1.08255	1.00792	1.05813	1.06644	0.921328	1.04748	0.994976	1.11012	1.0934	1.02567	1.03406	1.03391	1.04057	0.981165	1.04393	0.979962	1.01362	0.923471	0.876328	1.28007	1.22293	0.67799	0.630039	1.37009	1.24547	1.36048	0.987442	0.9447	0.876906	0.997149	1.02045	0.54601	0.816353	0.789294	1.03344	0.938163	1.13549	1.01499
786.004	0.991608	1.04108	1.0561	0.977657	0.96993	0.965337	1.12638	1.0185	1.09414	1.16198	1.30637	1.09452	0.990703	1.0516	1.06099	0.921194	1.03966	0.964475	1.11648	1.09953	1.01535	1.02101	1.05412	1.02814	0.98176	1.07441	0.986843	1.02823	0.916278	0.886627	1.28764	1.22419	0.671554	0.62427	1.33181	1.22719	1.33408	0.978661	0.949986	0.875508	0.985919	0.998936	0.545048	0.815555	0.792143	1.02871	0.938163	1.07857	1.02356
788.004	0.956397	1.0597	1.04392	0.974651	0.985783	0.969465	1.14121	0.998055	1.10471	1.15008	1.31201	1.08498	1.00995	1.06051	1.04584	0.928225	1.02481	0.986842	1.12814	1.10064	1.01288	1.04852	1.06316	1.03397	0.989158	1.03839	0.985908	1.02543	0.913962	0.886341	1.29801	1.26065	0.681008	0.623897	1.34683	1.24719	1.30175	0.98582	0.939695	0.890714	0.995636	0.986768	0.545932	0.816446	0.794423	1.03301	0.942939	1.11141	0.999905
790.004	0.983573	1.04433	1.06361	0.972164	0.970204	0.948864	1.09159	1.01993	1.11466	1.13951	1.2881	1.09382	0.994755	1.05204	1.06357	0.926979	1.01927	0.98771	1.08548	1.08197	1.01411	1.03756	1.04338	1.06437	0.997063	1.07211	0.99271	0.974482	0.898663	0.886423	1.27796	1.24753	0.684657	0.62746	1.35331	1.29085	1.53146	1.04858	0.957354	0.902807	1.016	1.05621	0.557171	0.820867	0.819612	1.10127	0.984365	1.10975	1.0545
792.004	0.973975	1.01834	1.02712	0.982111	0.977806	0.94731	1.14873	1.02211	1.10722	1.15823	1.29071	1.06766	1.02377	1.07123	1.04584	0.933698	1.03854	0.983105	1.12498	1.10472	1.02686	1.01309	1.03813	1.06644	0.968598	1.05952	0.985718	0.992691	0.912909	0.888875	1.26719	1.20378	0.674108	0.620334	1.34653	1.19947	1.29292	0.985036	0.952869	0.893782	0.975038	0.999399	0.540105	0.8127	0.78899	1.0206	0.94681	1.08591	1.01028
794.004	0.99265	1.06886	1.05322	0.970865	0.965141	0.96362	1.09222	1.01167	1.08827	1.16828	1.27871	1.09456	1.00572	1.05447	1.04505	0.925466	1.03894	0.979187	1.12715	1.11303	1.0201	1.03151	1.06497	1.03689	0.96204	1.08188	0.998586	0.986719	0.895084	0.886668	1.24449	1.243	0.691425	0.629632	1.36242	1.21709	1.31101	1.00237	0.951868	0.888593	0.98493	1.00861	0.54562	0.814266	0.787698	1.04089	0.939923	1.11381	1.00795
796.004	0.967805	1.04334	1.04826	0.984301	0.944802	0.947188	1.12311	1.00687	1.08379	1.16266	1.28993	1.08834	1.01805	1.06095	1.06236	0.919815	1.00867	0.981011	1.10313	1.10305	1.01019	1.01416	1.03793	1.05342	0.999991	1.08181	1.01556	0.981039	0.904769	0.888957	1.29084	1.24051	0.679184	0.618298	1.36222	1.23521	1.38373	1.0441	0.939294	0.886021	0.983475	1.00911	0.544788	0.811502	0.795335	1.02617	0.938213	1.11487	1.01509
798.004	0.975977	1.06745	1.06966	0.976024	0.955335	0.962475	1.10061	1.03382	1.10448	1.16519	1.26154	1.10349	1.00217	1.05744	1.03609	0.926668	1.04457	0.960916	1.10713	1.09351	1.00918	1.0011	1.03294	1.0337	0.956937	1.05813	0.990643	0.998998	0.904523	0.894107	1.26049	1.20882	0.68625	0.620504	1.37758	1.21088	1.31933	1.02335	0.933128	0.892068	0.989352	0.998751	0.543305	0.812607	0.786444	1.0412	0.949324	1.10657	0.997953
800.004	0.967887	1.00101	1.02311	0.961661	0.967452	0.946411	1.09062	1.00504	1.09239	1.16052	1.2609	1.10127	1.02286	1.0647	1.06041	0.917012	1.04288	0.980712	1.09457	1.10431	1.00589	1.00453	1.05684	1.04538	1.00154	1.03884	1.0138	1.00564	0.921155	0.881764	1.28043	1.22739	0.673744	0.625288	1.30475	1.23673	1.3483	1.01843	0.937132	0.879614	0.988013	1.02355	0.543955	0.814235	0.792523	1.03021	0.940224	1.10043	1.01052
802.004	0.960757	1.0445	1.03295	0.975245	0.984449	0.942323	1.10186	1.02672	1.08217	1.15106	1.25119	1.0933	1.00279	1.06987	1.07298	0.929782	1.02329	0.958075	1.12064	1.10331	1.01297	1.03105	1.07284	1.04816	0.969574	1.05563	1.02039	1.0132	0.904769	0.902281	1.26151	1.16735	0.680279	0.617619	1.35673	1.2106	1.3152	1.0119	0.930645	0.903303	0.996509	1.01027	0.540183	0.815095	0.768702	1.02425	0.951335	1.1165	1.00062
804.004	0.969148	1.06821	1.02697	0.986862	0.989626	0.945103	1.12131	0.994641	1.09696	1.15043	1.24308	1.08185	1.017	1.0669	1.04717	0.917679	1.01949	0.951078	1.10309	1.10235	1.01475	1.01115	1.06147	1.04198	1.02157	1.09392	1.00188	1.04172	0.914278	0.894434	1.28679	1.21182	0.674175	0.624372	1.35462	1.23603	1.36028	1.01121	0.941817	0.879319	0.99744	0.997825	0.534615	0.812178	0.796246	1.0261	0.927254	1.07633	1.00443
806.004	0.990731	1.00113	1.04148	0.985748	0.937647	0.963743	1.12208	1.01326	1.08226	1.12946	1.26401	1.09043	0.996563	1.06514	1.05383	0.928225	1.02504	0.97524	1.11389	1.09247	1.01078	1.01264	1.05496	1.03386	1.01328	1.07323	1.00754	1.07918	0.895996	0.873467	1.26393	1.20637	0.680179	0.622709	1.3497	1.26163	1.36212	1.01874	0.931086	0.871131	0.995229	0.988572	0.547858	0.823385	0.775464	1.03032	0.929918	1.12787	1.02956
808.004	0.976909	1.03562	1.04768	0.982	0.941946	0.953483	1.13661	0.989599	1.12088	1.14335	1.25884	1.09761	1.01972	1.05121	1.07102	0.914876	1.02539	0.9721	1.0938	1.09351	1.01895	1.00156	1.06524	0.972493	0.981039	1.08637	1.04279	1.06741	0.911646	0.88675	1.29142	1.18353	0.715873	0.643444	1.3819	1.33494	1.60909	1.12679	0.973131	0.916524	1.03119	1.0576	0.577022	0.831522	0.844003	1.10773	0.995224	1.18714	1.07739
810.004	0.978308	1.02122	1.03055	0.967933	0.978973	0.947842	1.13693	0.98944	1.08455	1.1462	1.24189	1.06487	0.994863	1.05686	1.07677	0.921951	1.02946	0.999133	1.13167	1.10658	1.01389	1.00932	1.0125	1.02291	1.00176	1.09189	1.05247	1.06536	0.908979	0.88769	1.25349	1.23751	0.680743	0.622675	1.37212	1.25258	1.40004	1.01161	0.919313	0.871447	0.992843	1.0025	0.546843	0.814695	0.776262	1.03686	0.928661	1.11588	1.00376
812.004	0.97924	1.0395	1.04765	0.959323	0.94242	0.942855	1.12243	1.02068	1.07908	1.1517	1.23786	1.09687	1.00025	1.05213	1.04954	0.91403	1.0237	0.978589	1.11813	1.09682	1.00982	1.03151	1.05058	1.0293	0.990567	1.07013	0.990667	1.04268	0.910593	0.889897	1.26366	1.18497	0.69106	0.625628	1.38917	1.24881	1.36461	1.00433	0.939455	0.886653	1.00436	0.995512	0.55163	0.816231	0.778694	1.03213	0.93027	1.12257	1.01176
814.004	0.97307	1.04548	1.02552	0.991352	0.963323	0.959042	1.14117	1.02398	1.10619	1.17085	1.2299	1.08242	1.02699	1.06821	1.06037	0.923375	1.02052	0.992853	1.11446	1.09548	1.01813	0.986452	1.05186	1.05016	0.957623	1.08107	1.00575	1.05688	0.898558	0.886505	1.28081	1.19134	0.686217	0.621148	1.36225	1.2345	1.36915	1.0139	0.937412	0.875553	0.988072	1.00731	0.547441	0.817582	0.77706	1.03478	0.928963	1.12561	1.01485
816.004	0.964733	1.04746	1.03292	0.976544	0.912344	0.945226	1.13725	0.996308	1.08482	1.14972	1.22509	1.09095	0.99754	1.063	1.05974	0.92066	1.03925	0.989474	1.10964	1.09344	1.02229	1.01362	1.03551	1.04515	0.986365	1.06689	1.0346	1.04201	0.913085	0.881927	1.25925	1.15201	0.684624	0.627732	1.38081	1.23461	1.37246	0.95695	0.930165	0.892068	0.998662	0.993939	0.565002	0.821389	0.781733	1.00846	0.930924	1.05924	0.999048
818.004	0.974249	1.03872	1.03641	0.97814	0.946453	0.945389	1.17319	1.01576	1.0931	1.14703	1.22664	1.11071	0.998517	1.05769	1.06782	0.927647	1.02924	0.975509	1.107	1.09459	1.00909	1.0091	1.04393	1.07613	0.974271	1.0586	1.04417	1.04807	0.917822	0.871914	1.26674	1.17563	0.690098	0.627766	1.36919	1.20593	1.43082	0.991991	0.931486	0.874695	0.987257	1.00708	0.540703	0.813621	0.778542	1.01572	0.929717	1.13817	1.01523
820.004	0.976059	1.0549	1.04556	0.980218	0.941484	0.938399	1.14918	1.00913	1.07998	1.14129	1.226	1.08734	0.995731	1.06553	1.05658	0.922218	1.02987	0.958614	1.10592	1.07485	1.02197	0.998478	1.07117	1.01427	0.983036	1.09043	1.01563	1.04949	0.9094	0.875593	1.28839	1.18122	0.684923	0.631125	1.34305	1.24971	1.32839	1.02732	0.922837	0.890217	0.986442	1.00666	0.54307	0.816323	0.777934	1.02921	0.934594	1.11622	1.00333
822.004	0.974469	1.03257	1.01465	0.979624	0.947673	0.950335	1.11137	1.01818	1.07464	1.13029	1.21029	1.08673	1.01997	1.07693	1.06141	0.924176	1.05432	0.965372	1.09234	1.0901	1.01498	1.01534	1.03692	1.00168	0.95714	1.07308	1.04746	1.06636	0.919927	0.884788	1.23418	1.15774	0.682568	0.627596	1.40066	1.23014	1.30429	0.994678	0.933288	0.878441	0.99616	0.985889	0.542368	0.805208	0.782721	1.03005	0.912775	1.11332	1.00324
824.004	0.981379	1.03195	1.04075	0.979142	0.939983	0.935579	1.13932	0.995514	1.0746	1.12463	1.22165	1.08681	1.00137	1.07645	1.05362	0.921773	1.0515	0.955713	1.11663	1.0888	1.00987	1.0191	1.05025	1.02435	0.9949	1.06361	1.03201	1.04732	0.892979	0.892635	1.23383	1.18626	0.694709	0.627019	1.35535	1.25305	1.2861	1.01222	0.937412	0.898836	0.975852	1.01444	0.538075	0.815156	0.791497	1.01941	0.928058	1.11284	1.00723
826.004	0.994104	0.98824	1.0245	0.980701	0.943388	0.925687	1.13173	1.02819	1.09736	1.14529	1.22655	1.10775	1.01443	1.07401	1.05545	0.923108	1.03161	0.95984	1.12943	1.1035	1.00808	1.03064	1.07405	1.02987	0.971347	1.06322	1.04504	1.02581	0.900839	0.878045	1.29679	1.14067	0.680312	0.632347	1.38646	1.21016	1.3996	1.02522	0.920835	0.878486	1.00029	1.02022	0.547753	0.816292	0.777364	1.048	0.92484	1.11584	1.02285
828.004	0.993885	1.00759	1.02865	0.982742	0.923666	0.945267	1.11125	1.00488	1.08141	1.16915	1.20375	1.08934	1.00886	1.05525	1.07057	0.918658	1.01319	0.958614	1.1277	1.09563	1.01516	1.02618	1.04341	1.02756	0.971197	1.07291	1.03857	1.05195	0.910313	0.872854	1.24657	1.16104	0.689202	0.635978	1.43904	1.25825	1.34781	1.01198	0.928002	0.878711	0.977947	1.01888	0.540027	0.82446	0.783215	1.0271	0.919863	1.0853	1.01442
830.004	0.985301	1.03254	1.04535	0.964482	0.916657	0.947188	1.13241	1.00615	1.10184	1.15696	1.19408	1.09147	1.02149	1.04624	1.09034	0.919325	1.03617	0.98131	1.1412	1.09908	1.01325	1.01538	1.08728	1.01007	0.967805	1.07714	1.05334	1.07208	0.922313	0.881192	1.29424	1.13791	0.6758	0.62841	1.38947	1.21987	1.37021	0.997551	0.93509	0.88187	0.982951	0.984825	0.53576	0.827991	0.782341	1.02394	0.914735	1.09421	1.01318
832.004	0.980776	1.02198	1.01812	0.944923	0.901643	0.93472	1.11969	1.01096	1.08074	1.14137	1.19101	1.10205	1.01042	1.07304	1.06141	0.930094	1.01328	0.962591	1.11144	1.08316	1.02202	1.01123	1.04867	1.00096	1.0164	1.0733	1.01156	1.06862	0.927401	0.880007	1.21909	1.10114	0.692652	0.630379	1.45659	1.24508	1.37418	1.00061	0.95339	0.86892	0.98941	0.998705	0.543981	0.821174	0.772197	1.04047	0.944548	1.15978	1.00352
834.004	0.973509	0.999671	1.03955	0.976841	0.916061	0.967912	1.15414	1.02692	1.09051	1.14473	1.19001	1.08172	0.996853	1.07211	1.06507	0.917812	1.02866	0.971502	1.1241	1.08364	1.00365	1.03886	1.06022	1.02044	0.914567	1.08608	1.03873	1.0299	0.914804	0.872813	1.24886	1.11497	0.685785	0.626374	1.48301	1.2438	1.38711	0.977945	0.933168	0.864814	0.990923	0.997502	0.556131	0.814358	0.77592	1.03586	0.927304	1.12987	1.00005
836.004	0.990594	1.04325	1.03011	0.974317	0.904354	0.933698	1.13272	1.00191	1.08074	1.15965	1.20114	1.09191	0.992258	1.06699	1.06961	0.919414	1.04802	0.962112	1.12651	1.06809	1.00987	1.00761	1.06656	1.04208	0.995309	1.08092	1.06197	1.01069	0.901295	0.86468	1.26723	1.10301	0.740056	0.653658	1.45206	1.24268	1.332	1.02938	0.938934	0.873567	1.02461	1.01874	0.576996	0.820376	0.803123	1.02552	0.931728	1.11966	1.04341
838.004	0.984423	1.02839	1.02311	0.973872	0.932887	0.924992	1.11418	1.0204	1.05865	1.161	1.19949	1.08616	0.993488	1.07221	1.04047	0.913986	1.01708	0.961813	1.11993	1.07488	1.0216	1.00346	1.04155	1.02242	0.967534	1.08794	1.05942	1.04389	0.903295	0.866315	1.25941	1.08526	0.699552	0.637539	1.45172	1.26659	1.29002	1.0335	0.932607	0.863325	0.990748	0.982835	0.548586	0.813774	0.770373	1.01814	0.91921	1.12187	1.01794
840.004	0.984999	1.01329	1.03594	0.979365	0.923049	0.930674	1.12841	1.01469	1.06349	1.17789	1.18515	1.0802	1.00072	1.06831	1.07606	0.924176	1.0161	0.954816	1.10588	1.08427	1.01082	1.03136	1.0546	1.04288	0.940554	1.06081	1.06439	1.02907	0.912558	0.850621	1.25324	1.10506	0.699154	0.627291	1.42264	1.26841	1.32908	1.01613	0.95403	0.875508	0.994821	0.973489	0.54177	0.8127	0.7782	1.03205	0.928259	1.1281	1.009
842.004	0.979131	1.0067	1.05708	0.954238	0.93332	0.935088	1.12977	1.02259	1.075	1.13615	1.17833	1.099	1.0085	1.07065	1.0547	0.908601	1.02522	0.961544	1.13004	1.09463	1.01366	1.02656	1.05989	0.985642	0.944643	1.054	1.07854	1.04247	0.91519	0.86374	1.25331	1.08747	0.69577	0.637369	1.55028	1.22888	1.36364	1.0019	0.943018	0.874154	0.990574	1.0081	0.540027	0.810734	0.77858	1.03786	0.938716	1.12614	1.00148
844.004	0.993967	1.01487	1.02734	0.97814	0.93681	0.930428	1.12803	1.01699	1.07424	1.16001	1.16377	1.10897	0.975147	1.07333	1.06395	0.905531	1.02244	0.973595	1.11436	1.07091	1.00502	1.00951	1.05307	1.03768	0.944796	1.06183	1.05152	1.03466	0.913576	0.877554	1.26414	1.12676	0.686615	0.63496	1.44142	1.23738	1.38289	0.987442	0.924839	0.87817	0.992378	1.00291	0.539636	0.812761	0.791687	1.01852	0.922679	1.12744	1.02013
846.004	0.986919	1.02511	1.02267	0.961847	0.919523	0.905576	1.14726	1.00425	1.08885	1.13551	1.17865	1.09234	0.976811	1.05491	1.05683	0.910871	1.01922	0.957418	1.09709	1.09062	1.01813	1.03676	1.0654	1.03991	0.968616	1.06885	1.03621	1.0327	0.906804	0.857201	1.28637	1.07647	0.724764	0.639711	1.51484	1.22833	1.29411	1.01342	0.932807	0.874786	0.972652	0.962802	0.565809	0.80358	0.806162	0.957147	0.876276	1.09501	0.966349
848.004	0.96786	1.04849	1.02595	0.965336	0.925357	0.919228	1.13087	1.01199	1.06264	1.13999	1.18749	1.09452	1.00271	1.04653	1.07889	0.910559	1.02101	0.960677	1.09936	1.08598	0.998219	1.00354	1.07194	1.01641	0.983219	1.08652	1.07247	1.03187	0.913365	0.874571	1.27363	1.08672	0.700415	0.641577	1.55822	1.26262	1.3153	1.04693	0.940896	0.874244	0.990865	1.01439	0.547363	0.80966	0.779872	1.04366	0.933789	1.11936	1.0099
850.004	0.98489	1.03117	1.03135	0.973872	0.93147	0.925237	1.1357	1.02005	1.06967	1.15526	1.15703	1.09992	0.986362	1.05808	1.06299	0.912473	1.02455	0.985317	1.13432	1.09422	1.00397	1.03661	1.07391	1.03502	0.95289	1.06548	1.07824	1.04556	0.92898	0.859735	1.27009	1.1011	0.707182	0.632483	1.39814	1.24916	1.32989	1.0155	0.936331	0.863325	0.988072	1.01073	0.541223	0.810366	0.784203	1.05446	0.923031	1.13816	1.00514
852.004	0.964103	1.06822	0.987023	0.961476	0.93689	0.938972	1.11179	1.02604	1.06214	1.13385	1.18231	1.09112	1.00727	1.0783	1.05275	0.910604	1.0258	0.965581	1.1107	1.06587	1.01772	1.01134	1.06943	1.0095	0.955241	1.05291	1.05005	1.03725	0.911225	0.861983	1.32331	1.06774	0.704495	0.641	1.56938	1.25964	1.30183	1.02822	0.968286	0.855744	0.99872	0.99195	0.540807	0.809322	0.795676	1.04731	0.920617	1.11625	1.01047
854.004	0.976004	1.00781	1.01356	0.964779	0.932541	0.923275	1.11264	1.02148	1.08818	1.16222	1.15264	1.08046	0.991607	1.07114	1.06761	0.921995	1.03098	0.947041	1.14555	1.07225	1.01242	1.03661	1.0382	1.04126	0.985488	1.07084	1.06031	1.06348	0.940419	0.864926	1.2973	1.06914	0.704362	0.635299	1.50696	1.27362	1.33082	1.00825	0.941257	0.871356	0.985453	0.998057	0.53347	0.810857	0.772919	1.03586	0.90267	1.12867	1.00495
856.004	0.972494	1.00719	1.04021	0.947521	0.920857	0.924093	1.14767	1.01235	1.07218	1.1314	1.16354	1.10018	0.983142	1.07284	1.07048	0.914208	1.03751	0.963877	1.11881	1.08145	1.00626	1.01777	1.05367	1.02321	0.976929	1.05534	1.04052	1.08403	0.943963	0.86746	1.30238	1.07538	0.699121	0.639609	1.5959	1.27053	1.29144	0.973382	0.944981	0.883539	0.986093	1.0019	0.546635	0.80576	0.783253	1.03075	0.922779	1.12974	1.0228
858.004	0.962293	1.01234	1.02661	0.95743	0.93001	0.922948	1.16641	1.00933	1.05247	1.15221	1.15062	1.10353	0.96046	1.07255	1.0515	0.90829	1.01466	0.968153	1.13218	1.0809	0.999543	1.02196	1.06646	1.01143	0.95501	1.07308	1.05671	1.05237	0.946489	0.85855	1.27436	1.05715	0.711163	0.64229	1.5876	1.23915	1.41152	1.04138	0.940816	0.881915	0.990166	1.0013	0.550251	0.81098	0.786824	1.04082	0.921824	1.1247	1.00714
860.004	0.966955	1.018	1.03543	0.951306	0.926655	0.910522	1.08513	1.02961	1.05878	1.15846	1.14943	1.09539	0.982202	1.04658	1.06903	0.916077	1.00174	0.97219	1.10924	1.07997	1.00507	1.0196	1.04979	1.02202	0.976439	1.07315	1.08827	1.06052	0.935822	0.862187	1.29476	1.07401	0.698292	0.625424	1.48862	1.24463	1.35712	1.01978	0.951428	0.89306	0.980682	0.995466	0.535526	0.804532	0.784089	1.0068	0.918606	1.11831	1.01623
862.004	0.973043	1.0201	1.03583	0.967228	0.9142	0.922171	1.10744	1.02072	1.0776	1.12598	1.13798	1.09674	0.981587	1.06358	1.07406	0.919503	1.01265	0.95368	1.10289	1.08565	1.02188	1.01842	1.10505	1.00496	0.957403	1.09644	1.06753	1.03471	0.935471	0.855689	1.23208	1.07061	0.722574	0.635774	1.55473	1.24648	1.32682	0.972598	0.946622	0.890804	0.99872	0.996484	0.543305	0.807603	0.777402	1.03843	0.924036	1.12022	1.00743
864.004	0.970191	1.01089	1.01959	0.954684	0.907903	0.912157	1.10553	1.03966	1.06474	1.1604	1.134	1.0879	0.977426	1.07036	1.06919	0.918035	1.00621	0.966628	1.14392	1.07926	0.994382	1.01694	1.03813	1.01076	0.972901	1.07925	1.09965	1.02702	0.929331	0.866315	1.30166	1.04897	0.72682	0.636419	1.57233	1.25726	1.31028	0.968743	0.932847	0.885209	0.995461	0.987554	0.541457	0.804532	0.791307	1.04158	0.918456	1.10068	1.00823
866.004	0.955821	1.02261	1.04338	0.954238	0.897326	0.91371	1.13547	1.00552	1.07294	1.15573	1.13382	1.10035	0.973773	1.05545	1.05608	0.915232	1.01498	0.970784	1.11738	1.07025	1.02005	0.997793	1.05625	1.01277	0.951876	1.08045	1.05767	1.03483	0.948174	0.87547	1.27467	1.08781	0.725659	0.646735	1.59897	1.28427	1.30721	1.0197	0.940296	0.88548	0.999884	0.996808	0.540209	0.807265	0.794841	1.05642	0.912925	1.14775	1.00995
868.004	0.982586	1.03745	1.01403	0.971385	0.902666	0.894008	1.12888	1.01286	1.06766	1.13848	1.13954	1.09378	1.00141	1.07377	1.02764	0.905309	1.0258	0.96914	1.11602	1.07956	1.00288	1.03284	1.06618	1.01679	0.98452	1.06638	1.05468	1.02865	0.939893	0.862719	1.26852	1.1008	0.719688	0.643376	1.57391	1.24633	1.33976	1.00849	0.952228	0.880787	0.99453	1.0087	0.545932	0.808339	0.78557	1.03932	0.903776	1.13699	1.00552
870.004	0.988647	1.0424	1.03219	0.970086	0.908059	0.914323	1.14254	0.999484	1.06438	1.14917	1.13922	1.098	0.994537	1.07606	1.05358	0.911405	1.01542	0.951646	1.11351	1.076	1.00429	1.03029	1.07804	1.0252	0.934249	1.06468	1.08621	1.06319	0.940524	0.858877	1.30428	1.06038	0.718096	0.638761	1.61676	1.28422	1.29435	1.01227	0.934649	0.906777	0.989061	0.982928	0.546869	0.812147	0.778276	1.04616	0.906792	1.13946	1.0059
872.004	0.977759	1.0268	1.02471	0.954276	0.920885	0.914691	1.14714	1.01675	1.08047	1.14244	1.11696	1.08777	0.996129	1.09374	1.04942	0.899746	1.02066	0.976107	1.14931	1.08925	1.01818	1.02896	1.0683	1.01335	0.984336	1.04549	1.09808	1.08804	0.932489	0.853114	1.27214	1.09371	0.730867	0.655321	1.61272	1.25015	1.29808	1.02208	0.933728	0.887826	0.991447	0.986953	0.543903	0.812915	0.793169	1.04531	0.915137	1.13199	0.997144
874.004	0.971041	0.993699	1.00565	0.956836	0.927611	0.922212	1.14199	1.02001	1.08625	1.14378	1.13487	1.10815	0.97522	1.07713	1.04338	0.898634	0.993696	0.946054	1.12994	1.08279	1.00585	1.03406	1.07539	1.01778	0.972638	1.05261	1.10892	1.088	0.937471	0.871056	1.30555	1.0796	0.659844	0.615922	1.61058	1.24484	1.32767	0.992626	0.917831	0.881328	0.948912	0.942722	0.516091	0.793417	0.729835	0.924325	0.878236	1.07324	0.963018
876.004	0.984067	1.03837	1.02238	0.945145	0.902497	0.917389	1.1706	1.03085	1.07787	1.13421	1.12493	1.08263	0.987375	1.05686	1.03568	0.9074	0.997452	0.96606	1.14168	1.07845	0.989495	1.03159	1.05508	1.04302	0.975767	1.0868	1.08566	1.05609	0.945016	0.856179	1.27737	1.07258	0.723702	0.654269	1.58745	1.27387	1.29934	0.978801	0.933889	0.883314	0.992785	0.990608	0.546531	0.807541	0.792903	1.02817	0.911065	1.11335	1.00547
878.004	0.988948	1.00279	1.00051	0.967637	0.896828	0.905943	1.11506	0.999365	1.07545	1.13096	1.10281	1.10388	0.990269	1.08142	1.04896	0.905353	1.0186	0.963817	1.13971	1.06947	0.998082	1.02584	1.0479	1.03525	0.987448	1.07349	1.06163	1.0345	0.953121	0.868032	1.27196	1.06757	0.732659	0.651147	1.63056	1.28104	1.33145	1.00471	0.945181	0.908312	0.986442	1.01013	0.545204	0.805699	0.784773	1.03501	0.918506	1.14715	1.01704
880.004	0.973372	0.99784	1.00102	0.978511	0.894286	0.898218	1.16436	1.02017	1.07299	1.15914	1.12145	1.11607	0.967008	1.06748	1.04913	0.8981	1.01641	0.977842	1.13357	1.07644	0.976797	1.01671	1.06113	1.01662	0.965763	1.06885	1.09034	1.03855	0.950665	0.864517	1.2861	1.12022	0.731498	0.652572	1.64363	1.26779	1.34926	1.00157	0.929884	0.910297	0.988363	1.01342	0.548404	0.807296	0.783595	1.05761	0.920668	1.07477	1.02256
882.004	0.973152	1.01005	1.01808	0.953496	0.934878	0.92209	1.14119	1.02247	1.07491	1.14458	1.11815	1.10449	0.975075	1.05321	1.02923	0.8985	1.01145	0.965701	1.10914	1.06843	1.00676	1.02432	1.07948	0.994908	0.983723	1.0838	1.10703	1.0487	0.942279	0.859449	1.24627	1.10751	0.726754	0.656407	1.56263	1.25332	1.24837	0.980639	0.956233	0.900957	0.990516	1.00097	0.530947	0.80444	0.778048	1.02479	0.913328	1.11518	1.02508
884.004	0.971425	1.00879	1.02963	0.979773	0.900142	0.904799	1.12661	1.01818	1.0845	1.14727	1.1144	1.09805	0.983649	1.08186	1.05362	0.897744	1.02463	0.971861	1.0954	1.09069	0.991276	1.02204	1.03672	1.01074	0.974232	1.07964	1.09368	1.05058	0.943928	0.863577	1.24929	1.08417	0.720385	0.664721	1.72058	1.28078	1.25213	0.934186	0.934169	0.88742	0.995752	0.999722	0.531337	0.809291	0.79902	1.03447	0.901614	1.12374	1.0118
886.004	0.970026	1.03496	1.04728	0.944032	0.919005	0.888857	1.11713	1.03426	1.05144	1.1352	1.12241	1.0876	0.97815	1.06388	1.05554	0.892048	1.02401	0.942914	1.13557	1.09385	0.988125	1.01187	1.07703	1.02512	0.988469	1.08759	1.07418	1.05058	0.950068	0.859735	1.27643	1.06406	0.72692	0.655219	1.64604	1.25209	1.34766	0.992683	0.929964	0.889541	0.992494	0.991996	0.544501	0.805146	0.78747	1.03497	0.910864	1.09554	1.00057
888.004	0.960373	1.03501	1.02679	0.956577	0.876745	0.905698	1.16651	1.01846	1.07742	1.14822	1.11023	1.10793	0.991209	1.07445	1.03589	0.905309	1.02115	0.931402	1.11514	1.07971	1.00292	1.02146	1.05976	1.00502	1.01128	1.09791	1.1313	1.03504	0.954665	0.856466	1.30699	1.0703	0.720816	0.662719	1.65994	1.27745	1.32657	1.0203	0.949826	0.913094	0.994763	0.996946	0.544475	0.807725	0.802401	1.01653	0.91554	1.10285	1.01023
890.004	0.968573	1.00266	1.0624	0.948337	0.914578	0.913506	1.15605	1.05077	1.07751	1.15573	1.10561	1.10976	0.970589	1.07299	1.04796	0.887509	1.01395	0.954487	1.11015	1.06887	0.995296	0.999772	1.11278	1.03547	0.979553	1.03709	1.09097	1.07146	0.946209	0.857569	1.3093	1.107	0.717996	0.663262	1.67453	1.26447	1.31936	0.960009	0.942778	0.904837	0.990923	0.996576	0.540573	0.809598	0.784127	1.02756	0.902167	1.12923	0.991956
892.004	0.969505	0.977982	1.02293	0.958841	0.908422	0.903573	1.15467	1.02699	1.06533	1.17014	1.10803	1.10392	0.977933	1.04955	1.06578	0.901304	1.01914	0.954607	1.11792	1.06483	0.9905	1.02093	1.06011	1.06745	0.950677	1.05724	1.09356	1.08232	0.946524	0.864026	1.27164	1.07381	0.746591	0.653658	1.66592	1.22983	1.28426	1.0183	0.938854	0.907853	0.998662	0.997039	0.558863	0.801369	0.775388	1.03213	0.893922	1.10448	0.997953
894.004	0.959468	1.02592	1.01611	0.96927	0.902998	0.898913	1.14242	1.0181	1.06129	1.14323	1.10313	1.10166	0.990884	1.08644	1.05454	0.892938	1.02177	0.94725	1.14758	1.07169	0.998036	1.03121	1.07188	1.01435	0.986097	1.09599	1.10237	1.10921	0.95284	0.863863	1.28244	1.09906	0.65719	0.621963	1.67483	1.18993	1.26648	0.973264	0.921635	0.880697	0.955254	0.922874	0.512813	0.783622	0.718666	0.924709	0.858831	1.02994	0.932508
896.004	0.978582	0.961333	1.00769	0.940766	0.932293	0.903368	1.15267	1.0137	1.0686	1.14996	1.09764	1.10127	0.978041	1.07659	1.03489	0.900636	1.01346	0.932	1.11171	1.08364	0.994747	1.02124	1.04071	1.04015	0.9649	1.09578	1.11583	1.10316	0.938208	0.86656	1.27275	1.10264	0.730503	0.657798	1.68925	1.19485	1.28311	1.02147	0.928683	0.925593	0.985511	0.993662	0.543981	0.802751	0.805213	1.0339	0.907596	1.11745	1.00195
898.004	0.981133	1.02638	1.01764	0.946964	0.918577	0.918574	1.14748	1.02656	1.0586	1.13896	1.10107	1.09404	0.969938	1.06125	1.05121	0.914742	1.0376	0.960408	1.1201	1.06858	0.999635	1.02858	1.0506	1.00521	0.946839	1.06317	1.15245	1.0928	0.952454	0.860839	1.22713	1.12233	0.735777	0.660547	1.74544	1.26224	1.37695	0.972393	0.928723	0.902897	0.986326	1.00093	0.536696	0.807817	0.794233	1.0236	0.904228	1.09208	0.99862
900.004	0.967174	1.00923	1.01702	0.950601	0.896103	0.918901	1.19562	1.03315	1.0638	1.13943	1.09022	1.09757	0.985385	1.06505	1.04217	0.907934	1.03295	0.977094	1.12305	1.09136	0.993103	1.02755	1.06189	0.996757	0.985813	1.06008	1.10867	1.11439	0.937682	0.868726	1.27441	1.07769	0.721612	0.660208	1.69533	1.25961	1.27797	0.967637	0.939695	0.919682	0.997091	0.985334	0.545542	0.805883	0.79826	1.02929	0.900659	1.07393	0.988482
902.004	0.941698	1.0127	1.01841	0.965595	0.89668	0.907292	1.14515	1.00782	1.06049	1.14956	1.0882	1.11272	0.98969	1.06207	1.04084	0.889111	1.01972	0.957746	1.13971	1.08902	0.990317	1.0212	1.10546	1.02365	0.973012	1.08439	1.12792	1.0829	0.941612	0.8684	1.2616	1.13515	0.747388	0.65997	1.69085	1.26725	1.30055	0.987231	0.943259	0.904792	0.985802	0.987786	0.538622	0.800571	0.799514	1.05381	0.915439	1.1219	1.0148
904.004	0.975374	1.0317	1.00583	0.975542	0.952526	0.896705	1.13186	1.03208	1.08616	1.14541	1.10272	1.11642	0.991824	1.06051	1.03139	0.900725	1.03398	0.963847	1.11659	1.08357	1.01183	1.01964	1.0613	1.02805	0.984627	1.07051	1.10153	1.08441	0.951577	0.863536	1.261	1.07691	0.732194	0.658918	1.76535	1.28773	1.32918	1.02379	0.940255	0.912057	0.994123	0.99417	0.550459	0.805423	0.7888	1.02168	0.908652	1.07848	1.00704
906.004	0.971617	0.99822	1.01921	0.955834	0.913507	0.897441	1.15757	0.994204	1.07617	1.14525	1.09603	1.1071	0.986289	1.06816	1.04721	0.901704	1.02598	0.969768	1.09667	1.07225	1.00808	1.01393	1.08882	0.985605	0.983307	1.11512	1.14284	1.10216	0.956139	0.874448	1.27764	1.09272	0.736275	0.65695	1.67961	1.28811	1.29848	0.993281	0.94406	0.89103	1.00512	1.0075	0.543877	0.802598	0.783443	1.04189	0.907295	1.12685	0.998953
908.004	0.960208	1.00864	1.01152	0.929743	0.905477	0.902878	1.12856	1.01917	1.06761	1.15546	1.08573	1.10645	0.967551	1.06485	1.05258	0.895341	1.0338	0.957956	1.12396	1.07867	0.987988	1.0408	1.0749	1.01548	0.981924	1.07131	1.07814	1.07973	0.967332	0.867419	1.26478	1.11651	0.734716	0.666486	1.72794	1.27968	1.31821	0.993817	0.938053	0.920224	1.00209	0.997409	0.545022	0.794215	0.786406	1.05715	0.904882	1.12388	0.996621
910.004	0.954861	0.992206	1.01844	0.951269	0.895375	0.897523	1.16311	1.01207	1.06152	1.14758	1.08834	1.11777	0.980357	1.06227	1.06823	0.900147	1.0165	0.966598	1.14972	1.07284	0.977391	1.03901	1.07992	1.00623	1.01113	1.0759	1.09959	1.08094	0.957788	0.868113	1.25634	1.07514	0.744999	0.66954	1.75167	1.29145	1.31243	1.02072	0.932487	0.907951	0.992087	0.982419	0.549419	0.797408	0.794917	1.03751	0.904479	1.12597	0.999096
912.004	0.953298	1.01686	1.03098	0.952605	0.914841	0.898994	1.12697	1.01699	1.07809	1.14129	1.08353	1.11711	0.963499	1.07328	1.04267	0.905353	1.03961	0.996172	1.10798	1.07065	1.0169	1.02953	1.0984	0.99399	0.981553	1.06903	1.12119	1.09113	0.952454	0.865661	1.26689	1.09896	0.747421	0.668081	1.75628	1.28862	1.28092	1.02531	0.93529	0.919773	0.998836	0.988989	0.542342	0.799282	0.792751	1.05358	0.896536	1.13081	1.00395
914.004	0.97052	1.00312	1.03394	0.949488	0.900114	0.918411	1.1761	1.01401	1.07079	1.14984	1.10071	1.09104	0.995731	1.07372	1.07714	0.89592	1.02629	0.943632	1.0848	1.07206	0.997671	1.02089	1.09242	1.00099	0.960672	1.05599	1.11764	1.10721	0.928594	0.876001	1.26347	1.11061	0.741748	0.672255	1.73883	1.37843	1.4762	1.06804	0.959636	0.926406	1.02723	1.04742	0.543721	0.811103	0.80905	1.12868	0.933789	1.15706	1.06168
[truncated: 60 more rows]
[truncated: 55 more columns]

## Sheet: 9A S66
	Expt 1												Expt 2																		Expt 3					Expt 4
[truncated: 519 more rows]
[truncated: 22 more columns]

## Sheet: 9B BK
BK	Control
[truncated: 11 more rows]
[truncated: 55 more columns]

## Sheet: 9C Ca2+ Add back
Ca2+ add Back	Control
[truncated: 11 more rows]
[truncated: 55 more columns]
