# Supplementary material for: Junctophilin-4 facilitates inflammatory signalling at plasma membrane-endoplasmic reticulum junctions in sensory neurons
Source: J Physiol. Author manuscript; Available in PMC 2025 Sep 2. (PMC7618066; doi:10.1113/JP281331)
Supplement: Supplementary Material [file EMS208265-supplement-Supplementary_Material.zip › tjp14574-sup-0002-suppmat2.xlsx]

## Sheet: Statistical Summary Table
Statistical Summary Document
Manuscript Title:	Junctophilin-4 facilitates inflammatory signaling at plasma membrane-endoplasmic reticulum junctions in sensory neurons
Authors:	Alexandra Hogea, Shihab Shah, Frederick Jones, Chase M Carver, Han Hao, Ce Liang, Dongyang Huang, Xiaona Du, Nikita Gamper
Animal model used, if applicable:	1) Acute nocifensive behaviour in response to hindpaw injection of bradykinin
	2) Mechanical withdrawal threshold (von Frey method)
	2) Thermal withdrawal latency (Hargreaves method)
Underlying hypothesis:	JPH4 is necessary for the formation of store operated Ca2+ entry (SOCE) complex at the junctions between plasma membrane and endoplasmic reticulum in these neurons. Knockdown of JPH4 would impair endoplasmic reticulum Ca2+ store refill and junctional Ca2+ signalling in sensory neurons. In vivo knockdown of JPH4 in the dorsal root ganglion (DRG) sensory neurons would attenuate experimentally-induc…
Definitions of ‘n’:	*n = neuron
	&n = neuronal preparation
	#n = animal
Statistical summary table:
Experimental question number	Finding/ conclusion	Experimental location/variable	Mean value	Standard Deviation	n	Exact P value	Figure/table in which data are presented	Units	Data comparisons	Statistical test	Any other experimental factors	Comments
Multiple tests of the same question are shown in different rows		e.g. cortex vs cerebellum or genotype	(or other summary statistic)	(SD)	(value)	If P is considered significant against a stated confidence limit, authors may indicate this in bold.The exact value must be stated unless P is less than 0.0001, in which case < is permitted.			e.g. WT vs KO		e.g. subjects’ age or sex	e.g. observation
1	JPH4 is expressed in larger proportion of DRG neurons as compared to JPH1	JPH4 vs JPH1, DRG	805 positive neurons out of 1066 (JPH4); 456 positive neurons of 882 (JPH1)	N/A	*1066, 882	p<0.00001	Fig. 1B-D	neurons	JPH4 vs JPH1	Fisher's exact test
	JPH4 is expressed in larger proportion of DRG neurons as compared to JPH3	JPH4 vs JPH3, DRG	805 positive neurons out of 1066 (JPH4); 302 positive neurons of 798 (JPH3)	N/A	*1066, 798	p<0.00001	Fig. 1B-D	neurons	JPH4 vs JPH3	Fisher's exact test
2	STIM1 is expressed in larger proportion of DRG neurons as compared to STIM2	STIM1 vs STIM2, DRG	505 positive neurons out of 931 (STIM1); 266 positive neurons of 612 (STIM2)	N/A	*931, 612	p<0.00001	Fig 4. F, G	neurons	STIM1 vs STIM2	Fisher's exact test
3	Orai1 and JPH4 immunolabbeling shows high degree of colocalization	Pearson coefficient	0.681	0.134	*9		Fig. 6G	relative units
	STIM1 and JPH4 immunolabbeling shows high degree of colocalization	Pearson coefficient	0.682	0.095	*10	p=0.9866	Fig. 6G	relative units	Orai1-JPH4 vs STIM1-JPH4	Unpaired t-test
4	Proximity between STIM1 and JPH4 is increased following the bradykinin (BK) treatment	PLA puncta count, control	14.67	7.822	*24		Fig. 7A	puncta/cell
		PLA puncta count, BK	43.14	13.82	*14	p<0.00001	Fig. 7A	puncta/cell	Control vs BK	Unpaired t-test
5	Proximity between Orai1 and JPH4 is increased following the BK treatment	PLA puncta count, control	12.52	9.871	*60		Fig. 7B	puncta/cell
		PLA puncta count, BK	25.29	23.44	*34	p=0.0037	Fig. 7B	puncta/cell	Control vs BK	Mann-Whitney test
6	STIM1-JPH4 cluster density is increased following the BK treatment	STIM1-JPH4 cluster count, control	21.12	12.61	*8		Fig. 7G	clusters/cell
		STIM1-JPH4 cluster count, BK	49.14	29.05	*7	p=0.027	Fig. 7G	clusters/cell	Control vs BK	Unpaired t-test
7	JPH4 siRNA knockdown reduces JPH4 immunoreactivity in DRG culture (ICH)	JPH4 immunolabelling, scrambled oligo	28.54	16.53	&6		Fig. 8A	pixel intensity, R.U.
		JPH4 immunolabelling, JPH4 siRNA	19.3	6.38	&6	p=0.042	Fig. 8A	pixel intensity, R.U.	Scrambled vs JPH4 siRNA	Unpaired t-test
8	JPH4 siRNA knockdown reduces JPH4 immunoreactivity in DRG culture (WB)	JPH4 immunolabelling, scrambled oligo	0.38	0.27	&6		Fig. 8B	normalised pixel intensity, R.U.
		JPH4 immunolabelling, JPH4 siRNA	0.24	0.22	&6	p=0.071	Fig. 8B	normalised pixel intensity, R.U.	Scrambled vs JPH4 siRNA	Wilcoxon signed rank test
9	Proximity between STIM1 and Orai1 is increased following the BK treatment in DRG neurons treated with scrambled oligo	PLA puncta count, control	12	8.69	*8		Fig. 8C	puncta/cell
		PLA puncta count, BK	33	15.52	*9	p=0.004	Fig. 8C	puncta/cell	Control vs BK	Unpaired t-test
10	Proximity between STIM1 and Orai1 is unchanged following the BK treatment in DRG neurons treated with JPH4 siRNA	PLA puncta count, control	18.29	14.41	*7		Fig. 8D	puncta/cell
		PLA puncta count, BK	18.4	6.15	*10	p=0.985	Fig. 8D	puncta/cell	Control vs BK	Unpaired t-test
11	BK-induced Ca2+ trasnients in DRG neurons are not affected by SOCE inhibitors	DR/R0, control	0.36	0.13	&6 (*99)		Fig. 9B	DR/R0, R.U.
		DR/R0, YM58483	0.41	0.21	&6 (*104)	p=0.8262	Fig. 9B	DR/R0, R.U.	Control vs YM58483	One-way ANOVA, Tukey post-test
		DR/R0, Synta66	0.35	0.079	&6 (*71)	p=0.9841	Fig. 9B	DR/R0, R.U.	Control vs Synta66	One-way ANOVA, Tukey post-test
12	Ca2+ add-back induced Ca2+ entry after the BK-induced Ca2+ store depletion is inhibited by SOCE inhibitors	DR/R0, control	0.52	0.19	&6 (*99)		Fig. 9C	DR/R0, R.U.
		DR/R0, YM58483	0.036	0.039	&6 (*104)	p=0.000006237	Fig. 9C	DR/R0, R.U.	Control vs YM58483	One-way ANOVA, Tukey post-test
		DR/R0, Synta66	0.07	0.023	&6 (*71)	p=0.00001774	Fig. 9C	DR/R0, R.U.	Control vs Synta66	One-way ANOVA, Tukey post-test
13	BK-induced Ca2+ trasnients in DRG neurons are not affected by the knockdown of JPH4 with siRNA	DR/R0, scrambled oligo control	0.197	0.08	*9 (&3)		Fig. 9E	DR/R0, R.U.
		DR/R0, JPH4 siRNA	0.168	0.07	*8 (&3)	p=0.4385	Fig. 9E	DR/R0, R.U.	Scrambled vs JPH4 siRNA	Unpaired t-test
14	Ca2+ add-back induced Ca2+ entry after the BK-induced Ca2+ store depletion is inhibited by the knockdown of JPH4 with siRNA	DR/R0, scrambled oligo control	0.137	0.072	*9 (&3)		Fig. 9F	DR/R0, R.U.
		DR/R0, JPH4 siRNA	0.07	0.038	*8 (&3)	p=0.0332	Fig. 9F	DR/R0, R.U.	Scrambled vs JPH4 siRNA	Unpaired t-test
15	Secondary BK-induced Ca2+ transients are reduced by the knockdown of JPH4 with siRNA	DR/R0, scrambled oligo control	0.087	0.034	*6 (&3)		Fig. 9H	DR/R0, R.U.
		DR/R0, JPH4 siRNA	0.052	0.012	*6 (&3)	p=0.0425	Fig. 9H	DR/R0, R.U.	Scrambled vs JPH4 siRNA	Unpaired t-test
16	JPH4 knockdown with cholesterol-conjugated JPH4 siRNA reduces JPH4 transcript level in DRG culture (RT-PCR)	Normalized transcript level (relative to scrambled)	0.278	0.14	&16	p<0.00001	Fig. 10A	Normalized transcript level, R.U.	Scrambled vs JPH4 siRNA	Paired t-test
17	JPH4 knockdown with intrathecal cholesterol-conjugated JPH4 siRNA (in vivo) reduces JPH4 transcript level in DRG (RT-PCR)	Normalized transcript level (re scrambled), JPH4 siRNA	0.605	0.297	&11	p=0.000293	Fig. 10B	Normalized transcript level, R.U.	Scrambled vs JPH4 siRNA	Kruskal-Wallis ANOVA, Mann-Whitney post-test
		Normalized transcript level (re scrambled), vehicle	1.07	0.54	&11	p=0.02844	Fig. 10B	Normalized transcript level, R.U.	Vehicle vs JPH4 siRNA	Kruskal-Wallis ANOVA, Mann-Whitney post-test
18	In vivo JPH4 knockdown reduces the duration of BK-induced pain	Nocifensive behaviour duration, 4-6 min after BK injection, siRNA	23.3846	9.78552	#12		Fig. 10C	Nocifensive behaviour, s
		Nocifensive behaviour duration, 4-6 min after BK injection, scrambled	46	13.8433	#11	p=0.001	Fig. 10C	Nocifensive behaviour, s	Scrambled vs JPH4 siRNA	Two-way ANOVA, Bonferroni post-test
		Nocifensive behaviour duration, 4-6 min after BK injection, vehicle	45.5	14.6534	#10	p=0.002	Fig. 10C	Nocifensive behaviour, s	Vehicle vs JPH4 siRNA	Two-way ANOVA, Bonferroni post-test
		Nocifensive behaviour duration, 6-8 min after BK injection, siRNA	15.6923	12.5192	#12		Fig. 10C	Nocifensive behaviour, s
		Nocifensive behaviour duration, 6-8 min after BK injection, scrambled	24.7273	7.15669	#11	p=0.045	Fig. 10C	Nocifensive behaviour, s	Scrambled vs JPH4 siRNA	Two-way ANOVA, Bonferroni post-test
		Nocifensive behaviour duration, 6-8 min after BK injection, vehicle	25.9	8.55635	#10	p=0.065	Fig. 10C	Nocifensive behaviour, s	Vehicle vs JPH4 siRNA	Two-way ANOVA, Bonferroni post-test
19	In vivo JPH4 knockdown reduces the duration of BK-induced pain	Nocifensive behaviour duration, 0-15 min, siRNA	136.83	45.7043	#12		Fig. 10D	Nocifensive behaviour, s
		Nocifensive behaviour duration, 0-15 min, scrambled	185.45	33.0526	#11	p=0.009	Fig. 10D	Nocifensive behaviour, s	Scrambled vs JPH4 siRNA	One-way ANOVA, Tukey post-test
		Nocifensive behaviour duration, 0-15 min, vehicle	177.7	26.7418	#10	p=0.036	Fig. 10D	Nocifensive behaviour, s	Vehicle vs JPH4 siRNA	One-way ANOVA, Tukey post-test
20	In vivo JPH4 knockdown does not affect mechanical sensitivity (von Frey)	Mechanical withdrawal threshold, siRNA	11.6154	2.8734	#13		Fig. 10E	Withdrawal threshold, g
		Mechanical withdrawal threshold, scrambled	10.5	3.68041	#12	p=0.66105	Fig. 10E	Withdrawal threshold, g	Scrambled vs JPH4 siRNA	One-way ANOVA, Tukey post-test
		Mechanical withdrawal threshold, vehicle	10	2.94392	#10	p=0.46004	Fig. 10E	Withdrawal threshold, g	Vehicle vs JPH4 siRNA	One-way ANOVA, Tukey post-test
21	In vivo JPH4 knockdown does not affect thermal sensitivity (Hargreaves)	Thermal withdrawal latency, siRNA	18.8846	4.57891	#13		Fig. 10F	Withdraval latency, s
		Thermal withdrawal latency, scrambled	21.175	3.49964	#12	p=0.38189	Fig. 10F	Withdraval latency, s	Scrambled vs JPH4 siRNA	One-way ANOVA, Tukey post-test
		Thermal withdrawal latency, vehicle	19.22	4.63772	#10	p=0.98086	Fig. 10F	Withdraval latency, s	Vehicle vs JPH4 siRNA	One-way ANOVA, Tukey post-test
